# Supplementary material for: Motley Crew: Overview of the Currently Available Phage Diversity
Source: Front Microbiol. 2020 Oct 29;11:579452. doi: 10.3389/fmicb.2020.579452 (PMC7658105; doi:10.3389/fmicb.2020.579452)
Supplement: Supplementary Table 1 — List of putative phage and archaeal virus species complete genomes. [file Table_1.xlsx]

## Sheet: SupplementaryTable1
Locus	Genomelength	Title	Accession	Taxonomy	Host	Lab host	ORF count	Family	Host genus	Bacteriophage of Archaeal Virus
MK416016	11454	Klebsiella phage ST101-KPC2phi6.2, complete genome.	MK416016.1	Viruses; Duplodnaviria; Heunggongvirae; Uroviricota;Caudoviricetes; Caudovirales; Myoviridae; Peduovirinae; Peduovirus;unclassified Peduovirus.	Klebsiella pneumoniae ST101-KPC2	Unknown lab host	17	Myoviridae	Klebsiella sp.	Bacteriophage
BL5GENM	2435	Leuconostoc phage L5, complete genome.	L06183.1	Viruses; unclassified viruses; unclassified bacterial viruses.	Leuconostoc oenos	Unknown lab host	0	Unclassified family	Leuconostoc sp.	Bacteriophage
MH616848	3161	Phage sp. isolate ctih36, complete genome.	MH616848.1	Viruses; unclassified viruses; unclassified bacterial viruses.	Unknown host	Unknown lab host	5	Unclassified family	Unknown sp.	Bacteriophage
MK012528	4277	Phage sp. isolate ctcc15, complete genome.	MK012528.1	Viruses; unclassified viruses; unclassified bacterial viruses.	Unknown host	Unknown lab host	5	Unclassified family	Unknown sp.	Bacteriophage
MH616935	4438	Phage sp. isolate ctbc49, complete genome.	MH616935.1	Viruses; unclassified viruses; unclassified bacterial viruses.	Unknown host	Unknown lab host	8	Unclassified family	Unknown sp.	Bacteriophage
MH617036	4522	Phage sp. isolate ctcd45, complete genome.	MH617036.1	Viruses; unclassified viruses; unclassified bacterial viruses.	Unknown host	Unknown lab host	7	Unclassified family	Unknown sp.	Bacteriophage
LT985592	5025	unidentified phage genome assembly, complete genome: monopartite.	LT985592.1	Viruses; unclassified viruses; unclassified bacterial viruses.	Unknown host	Unknown lab host	0	Unclassified family	Unknown sp.	Bacteriophage
MH622912	5467	Phage sp. isolate ctch905, complete genome.	MH622912.1	Viruses; unclassified viruses; unclassified bacterial viruses.	Unknown host	Unknown lab host	7	Unclassified family	Unknown sp.	Bacteriophage
LT985587	5758	unidentified phage genome assembly, complete genome: monopartite.	LT985587.1	Viruses; unclassified viruses; unclassified bacterial viruses.	Unknown host	Unknown lab host	0	Unclassified family	Unknown sp.	Bacteriophage
MK448578	6041	Streptococcus satellite phage Javan615, complete genome.	MK448578.1	Viruses; unclassified viruses; unclassified bacterial viruses.	Streptococcus thermophilus TH1477	Unknown lab host	8	Unclassified family	Streptococcus sp.	Bacteriophage
MF979562	11504	Pectobacterium phage DU_PP_III, complete genome.	MF979562.1	Viruses; Duplodnaviria; Heunggongvirae; Uroviricota;Caudoviricetes; Caudovirales; Podoviridae; Picovirinae;unclassified Picovirinae.	Pectobacterium sp.	Unknown lab host	7	Podoviridae	Pectobacterium sp.	Bacteriophage
MG065683	2504	UNVERIFIED: Campylobacter phage B14, complete genome.	MG065683.1	Viruses; Duplodnaviria; Heunggongvirae; Uroviricota;Caudoviricetes; Caudovirales; Siphoviridae; Lambdavirus;unclassified Lambdavirus.	Campylobacter jejuni	Unknown lab host	0	Siphoviridae	Campylobacter sp.	Bacteriophage
AF246223	11660	Mycoplasma virus P1, complete genome.	AF246223.1	Viruses; Duplodnaviria; Heunggongvirae; Uroviricota;Caudoviricetes; Caudovirales; Podoviridae; Picovirinae.	Mycoplasma pulmonis	Unknown lab host	11	Podoviridae	Mycoplasma sp.	Bacteriophage
CP025902	13549	Escherichia phage 500465-3, complete genome.	CP025902.1	Viruses; Duplodnaviria; Heunggongvirae; Uroviricota;Caudoviricetes; Caudovirales; Siphoviridae.	Escherichia coli 500465	Unknown lab host	0	Siphoviridae	Escherichia sp.	Bacteriophage
NC_016651	14270	Rhodococcus phage RRH1, complete genome.	NC_016651.1	Viruses; Duplodnaviria; Heunggongvirae; Uroviricota;Caudoviricetes; Caudovirales; Siphoviridae.	Rhodococcus rhodochrous str. Rrho39	Unknown lab host	20	Siphoviridae	Rhodococcus sp.	Bacteriophage
LT985584	6204	unidentified phage genome assembly, complete genome: monopartite.	LT985584.1	Viruses; unclassified viruses; unclassified bacterial viruses.	Unknown host	Unknown lab host	0	Unclassified family	Unknown sp.	Bacteriophage
KU886275	14429	Freshwater phage uvFW-CGR-AMDFOS-S50-C341, complete genome.	KU886275.1	Viruses; Duplodnaviria; Heunggongvirae; Uroviricota;Caudoviricetes; Caudovirales; Siphoviridae.	Unknown host	Unknown lab host	22	Siphoviridae	Unknown sp.	Bacteriophage
MK976036	17223	Wolbachia phage WO, complete genome.	MK976036.1	Viruses; Duplodnaviria; Heunggongvirae; Uroviricota;Caudoviricetes; Caudovirales; Myoviridae.	Wolbachia sp. wRi_KL	Unknown lab host	23	Myoviridae	Wolbachia sp.	Bacteriophage
KR296693	21437	UNVERIFIED: Salmonella phage 39, complete genome.	KR296693.1	Viruses; Duplodnaviria; Heunggongvirae; Uroviricota;Caudoviricetes; Caudovirales; Myoviridae.	Unknown host	Salmonella paratyphi B	31	Myoviridae	Salmonella sp.	Bacteriophage
MK764445	22503	Flavobacterium phage FPSV-S8, complete genome.	MK764445.1	Viruses; Duplodnaviria; Heunggongvirae; Uroviricota;Caudoviricetes; Caudovirales; Myoviridae.	Flavobacterium psychrophilum FPS-S2	Unknown lab host	30	Myoviridae	Flavobacterium sp.	Bacteriophage
MG065660	2780	UNVERIFIED: Campylobacter phage C8, complete genome.	MG065660.1	Viruses; Duplodnaviria; Heunggongvirae; Uroviricota;Caudoviricetes; Caudovirales; Demerecviridae; Markadamsvirinae;Tequintavirus; unclassified Tequintavirus.	Campylobacter jejuni	Unknown lab host	0	Demerecviridae	Campylobacter sp.	Bacteriophage
MK448382	6450	Streptococcus satellite phage Javan245, complete genome.	MK448382.1	Viruses; unclassified viruses; unclassified bacterial viruses.	Streptococcus gordonii MB666	Unknown lab host	11	Unclassified family	Streptococcus sp.	Bacteriophage
LT985581	6622	unidentified phage genome assembly, complete genome: monopartite.	LT985581.1	Viruses; unclassified viruses; unclassified bacterial viruses.	Unknown host	Unknown lab host	0	Unclassified family	Unknown sp.	Bacteriophage
MG065637	22375	UNVERIFIED: Campylobacter phage A15b, complete genome.	MG065637.1	Viruses; Duplodnaviria; Heunggongvirae; Uroviricota;Caudoviricetes; Caudovirales; Drexlerviridae; Tunavirinae;unclassified Tunavirinae.	Campylobacter jejuni	Unknown lab host	0	Drexlerviridae	Campylobacter sp.	Bacteriophage
MH885472	30240	UNVERIFIED: Phage PBKP05, complete genome.	MH885472.1	Viruses; Duplodnaviria; Heunggongvirae; Uroviricota;Caudoviricetes; Caudovirales; Autographiviridae; Slopekvirinae;Drulisvirus; unclassified Drulisvirus.	Klebsiella pneumoniae	Unknown lab host	0	Autographiviridae	Klebsiella sp.	Bacteriophage
MN234213	14646	Gordonia phage Schiebs, complete genome.	MN234213.1	Viruses; Duplodnaviria; Heunggongvirae; Uroviricota;Caudoviricetes; Caudovirales; Siphoviridae.	Unknown host	Gordonia rubripertincta NRRL B-16540 SEA	25	Siphoviridae	Gordonia sp.	Bacteriophage
NC_048133	30791	Aeromonas phage ZPAH7, complete genome.	NC_048133.1	Viruses; Duplodnaviria; Heunggongvirae; Uroviricota;Caudoviricetes; Caudovirales; Autographiviridae; Melnykvirinae;Aerosvirus; Aeromonas virus ZPAH7.	Aeromonas hydrophila ZYAH75	Unknown lab host	29	Autographiviridae	Aeromonas sp.	Bacteriophage
NC_021337	31185	Acinetobacter phage AB3, complete genome.	NC_021337.1	Viruses; Duplodnaviria; Heunggongvirae; Uroviricota;Caudoviricetes; Caudovirales; Autographiviridae; Beijerinckvirinae;Friunavirus.	carbapenem-resistant Acinetobacter baumannii	Unknown lab host	29	Autographiviridae	Acinetobacter sp.	Bacteriophage
MH834597	14927	Arthrobacter phage Atraxa, complete genome.	MH834597.1	Viruses; Duplodnaviria; Heunggongvirae; Uroviricota;Caudoviricetes; Caudovirales; Siphoviridae.	Unknown host	Arthrobacter sulfureus NRRL B-14730 SEA	23	Siphoviridae	Arthrobacter sp.	Bacteriophage
MH834622	15013	Arthrobacter phage Noely, complete genome.	MH834622.1	Viruses; Duplodnaviria; Heunggongvirae; Uroviricota;Caudoviricetes; Caudovirales; Siphoviridae.	Unknown host	Arthrobacter globiformis NRRL B-2979 SEA	23	Siphoviridae	Arthrobacter sp.	Bacteriophage
MT024870	15369	Arthrobacter phage Whytu, complete genome.	MT024870.1	Viruses; Duplodnaviria; Heunggongvirae; Uroviricota;Caudoviricetes; Caudovirales; Siphoviridae.	Unknown host	Arthrobacter globiformis B-2979	22	Siphoviridae	Arthrobacter sp.	Bacteriophage
NC_015721	23931	Bdellovibrio phage phi1402, complete genome.	NC_015721.1	Viruses; Duplodnaviria; Heunggongvirae; Uroviricota;Caudoviricetes; Caudovirales; Myoviridae.	Bdellovibrio bacteriovorus H-I 109	Unknown lab host	42	Myoviridae	Bdellovibrio sp.	Bacteriophage
MK080312	11713	Salmonella phage Astrid, complete genome.	MK080312.1	Viruses; Duplodnaviria; Heunggongvirae; Uroviricota;Caudoviricetes; Caudovirales; Podoviridae; Picovirinae;unclassified Picovirinae.	Salmonella enterica subsp. enterica serovar Enteritidis PT1	Unknown lab host	15	Podoviridae	Salmonella sp.	Bacteriophage
NC_004814	16687	Streptococcus phage C1, complete genome.	NC_004814.1	Viruses; Caudovirales; Podoviridae; Picovirinae; Rosenblumvirus.	Streptococcus sp. 'group C'	Unknown lab host	20	Podoviridae	Streptococcus sp.	Bacteriophage
NC_004678	16784	Staphylococcus phage 44AHJD, complete genome.	NC_004678.1	Viruses; Duplodnaviria; Heunggongvirae; Uroviricota;Caudoviricetes; Caudovirales; Podoviridae; Rakietenvirinae;Rosenblumvirus.	Staphylococcus aureus	Unknown lab host	21	Podoviridae	Staphylococcus sp.	Bacteriophage
MN871477	17024	UNVERIFIED: Pseudomonas virus PaLz-2-43, complete genome.	MN871477.1	Viruses; Duplodnaviria; Heunggongvirae; Uroviricota;Caudoviricetes; Caudovirales; Podoviridae.	Pseudomonas aeruginosa PAO1	Unknown lab host	0	Podoviridae	Pseudomonas sp.	Bacteriophage
KU160658	15524	Arthrobacter phage Muttlie, complete genome.	KU160658.1	Viruses; Duplodnaviria; Heunggongvirae; Uroviricota;Caudoviricetes; Caudovirales; Siphoviridae; Decurrovirus;unclassified Decurrovirus.	Unknown host	Arthrobacter sp. ATCC 21022	26	Siphoviridae	Arthrobacter sp.	Bacteriophage
NC_048159	17034	Staphylococcus phage CSA13, complete genome.	NC_048159.1	Viruses; Duplodnaviria; Heunggongvirae; Uroviricota;Caudoviricetes; Caudovirales; Podoviridae; Rakietenvirinae;Rosenblumvirus; Staphylococcus virus CSA13.	Staphylococcus aureus	Unknown lab host	18	Podoviridae	Staphylococcus sp.	Bacteriophage
MF140431	15546	Arthrobacter phage Taj14, complete genome.	MF140431.1	Viruses; Duplodnaviria; Heunggongvirae; Uroviricota;Caudoviricetes; Caudovirales; Siphoviridae; Decurrovirus;unclassified Decurrovirus.	Unknown host	Arthrobacter sp. ATCC 21022	26	Siphoviridae	Arthrobacter sp.	Bacteriophage
MG065638	22680	UNVERIFIED: Campylobacter phage A15a, complete genome.	MG065638.1	Viruses; Duplodnaviria; Heunggongvirae; Uroviricota;Caudoviricetes; Caudovirales; Drexlerviridae; Tunavirinae;unclassified Tunavirinae.	Campylobacter jejuni	Unknown lab host	0	Drexlerviridae	Campylobacter sp.	Bacteriophage
MG065685	25343	UNVERIFIED: Campylobacter phage A112a, complete genome.	MG065685.1	Viruses; Duplodnaviria; Heunggongvirae; Uroviricota;Caudoviricetes; Caudovirales; Drexlerviridae; Tunavirinae;unclassified Tunavirinae.	Campylobacter jejuni	Unknown lab host	0	Drexlerviridae	Campylobacter sp.	Bacteriophage
MK820640	15556	Arthrobacter phage Laila, complete genome.	MK820640.1	Viruses; Duplodnaviria; Heunggongvirae; Uroviricota;Caudoviricetes; Caudovirales; Siphoviridae; Decurrovirus;unclassified Decurrovirus.	Unknown host	Arthrobacter sp. ATCC 21022	28	Siphoviridae	Arthrobacter sp.	Bacteriophage
KU160657	15630	Arthrobacter phage Moloch, complete genome.	KU160657.1	Viruses; Duplodnaviria; Heunggongvirae; Uroviricota;Caudoviricetes; Caudovirales; Siphoviridae; Decurrovirus;unclassified Decurrovirus.	Unknown host	Arthrobacter sp. ATCC 21022	26	Siphoviridae	Arthrobacter sp.	Bacteriophage
MK757448	15675	Arthrobacter phage Idaho, complete genome.	MK757448.1	Viruses; Duplodnaviria; Heunggongvirae; Uroviricota;Caudoviricetes; Caudovirales; Siphoviridae.	Unknown host	Arthrobacter sp. ATCC 21022	22	Siphoviridae	Arthrobacter sp.	Bacteriophage
KY038360	24435	UNVERIFIED: Staphylococcus phage MRSA107, complete genome.	KY038360.1	Viruses; Duplodnaviria; Heunggongvirae; Uroviricota;Caudoviricetes; Caudovirales; Myoviridae.	Unknown host	Unknown lab host	0	Myoviridae	Staphylococcus sp.	Bacteriophage
NC_047854	28765	Cronobacter phage ESSI-2, complete genome.	NC_047854.1	Viruses; Duplodnaviria; Heunggongvirae; Uroviricota;Caudoviricetes; Caudovirales; Myoviridae; Peduovirinae; Hpunavirus;unclassified Hpunavirus.	Cronobacter sakazakii	Unknown lab host	43	Myoviridae	Cronobacter sp.	Bacteriophage
NC_028943	29237	Escherichia phage pro483, complete genome.	NC_028943.1	Viruses; Duplodnaviria; Heunggongvirae; Uroviricota;Caudoviricetes; Caudovirales; Myoviridae; Peduovirinae; Peduovirus;Escherichia virus pro483.	Escherichia coli DE048	Unknown lab host	43	Myoviridae	Escherichia sp.	Bacteriophage
NC_009643	17171	Actinomyces phage Av-1, complete genome.	NC_009643.1	Viruses; Duplodnaviria; Heunggongvirae; Uroviricota;Caudoviricetes; Caudovirales; Podoviridae; Picovirinae.	Actinomyces naeslundii	Unknown lab host	22	Podoviridae	Actinomyces sp.	Bacteriophage
MF140429	15680	Arthrobacter phage Swenson, complete genome.	MF140429.1	Viruses; Duplodnaviria; Heunggongvirae; Uroviricota;Caudoviricetes; Caudovirales; Siphoviridae; Decurrovirus;unclassified Decurrovirus.	Unknown host	Arthrobacter sp. ATCC 21022	26	Siphoviridae	Arthrobacter sp.	Bacteriophage
NC_019932	29564	Erwinia phage ENT90, complete genome.	NC_019932.1	Viruses; Duplodnaviria; Heunggongvirae; Uroviricota;Caudoviricetes; Caudovirales; Myoviridae; Peduovirinae;Entnonagintavirus; Erwinia virus ENT90.	Erwinia amylovora	Unknown lab host	60	Myoviridae	Erwinia sp.	Bacteriophage
NC_029003	29733	Salmonella phage SEN1, complete genome.	NC_029003.2	Viruses; Duplodnaviria; Heunggongvirae; Uroviricota;Caudoviricetes; Caudovirales; Myoviridae; Peduovirinae; Eganvirus;Salmonella virus SEN1.	Salmonella enterica subsp. salamae 10/99 II	Unknown lab host	43	Myoviridae	Salmonella sp.	Bacteriophage
NC_021774	29742	Salmonella phage FSL SP-004, complete genome.	NC_021774.1	Viruses; Duplodnaviria; Heunggongvirae; Uroviricota;Caudoviricetes; Caudovirales; Myoviridae; Peduovirinae; Peduovirus;Salmonella virus FSLSP004.	Salmonella enterica	Unknown lab host	40	Myoviridae	Salmonella sp.	Bacteriophage
MH517022	143204	Acinetobacter phage SH-Ab 15599, complete genome.	MH517022.1	Viruses; Duplodnaviria; Heunggongvirae; Uroviricota;Caudoviricetes; Caudovirales; Ackermannviridae; unclassifiedAckermannviridae.	Acinetobacter baumannii 15599	Unknown lab host	177	Ackermannviridae	Acinetobacter sp.	Bacteriophage
MH834607	15771	Arthrobacter phage Corgi, complete genome.	MH834607.1	Viruses; Duplodnaviria; Heunggongvirae; Uroviricota;Caudoviricetes; Caudovirales; Siphoviridae.	Unknown host	Arthrobacter globiformis NRRL B-2979 SEA	26	Siphoviridae	Arthrobacter sp.	Bacteriophage
NC_028795	31522	Enterobacter phage E-3, complete genome.	NC_028795.1	Viruses; Duplodnaviria; Heunggongvirae; Uroviricota;Caudoviricetes; Caudovirales; Autographiviridae; Studiervirinae;Teetrevirus; Enterobacter virus E3.	Enterobacter cloacae	Unknown lab host	36	Autographiviridae	Enterobacter sp.	Bacteriophage
MK972713	30046	Salmonella phage SW5, complete genome.	MK972713.1	Viruses; Duplodnaviria; Heunggongvirae; Uroviricota;Caudoviricetes; Caudovirales; Myoviridae; Peduovirinae; Hpunavirus;unclassified Hpunavirus.	Salmonella sp.	Unknown lab host	38	Myoviridae	Salmonella sp.	Bacteriophage
MH834594	15840	Arthrobacter phage Adaia, complete genome.	MH834594.1	Viruses; Duplodnaviria; Heunggongvirae; Uroviricota;Caudoviricetes; Caudovirales; Siphoviridae.	Unknown host	Arthrobacter sulfureus NRRL B-14730 SEA	28	Siphoviridae	Arthrobacter sp.	Bacteriophage
MN871455	34243	UNVERIFIED: Pseudomonas phage Pa-B, complete genome.	MN871455.1	Viruses; Duplodnaviria; Heunggongvirae; Uroviricota;Caudoviricetes; Caudovirales; Autographiviridae; Krylovirinae;Phikmvvirus; unclassified Phikmvvirus.	Pseudomonas aeruginosa PAO1	Unknown lab host	0	Autographiviridae	Pseudomonas sp.	Bacteriophage
MK972712	30164	Salmonella phage SI7, complete genome.	MK972712.1	Viruses; Duplodnaviria; Heunggongvirae; Uroviricota;Caudoviricetes; Caudovirales; Myoviridae; Peduovirinae; Hpunavirus;unclassified Hpunavirus.	Salmonella sp.	Unknown lab host	39	Myoviridae	Salmonella sp.	Bacteriophage
LT600745	17470	Clostridium phage HM2 genome assembly, complete genome:	LT600745.1	Viruses; Duplodnaviria; Heunggongvirae; Uroviricota;Caudoviricetes; Caudovirales; Podoviridae; Picovirinae;unclassified Picovirinae.	Unknown host	Unknown lab host	5	Podoviridae	Clostridium sp.	Bacteriophage
NC_029102	36051	Enterobacter phage E-2, complete genome.	NC_029102.1	Viruses; Duplodnaviria; Heunggongvirae; Uroviricota;Caudoviricetes; Caudovirales; Autographiviridae; Studiervirinae;Teetrevirus; Enterobacter virus E2.	Enterobacter cloacae	Unknown lab host	41	Autographiviridae	Enterobacter sp.	Bacteriophage
MG812496	15896	Gordonia phage SallySpecial, complete genome.	MG812496.1	Viruses; Duplodnaviria; Heunggongvirae; Uroviricota;Caudoviricetes; Caudovirales; Siphoviridae.	Unknown host	Gordonia terrae 3612	21	Siphoviridae	Gordonia sp.	Bacteriophage
MG957431	37247	Vibrio phage Rostov-1, complete genome.	MG957431.1	Viruses; Duplodnaviria; Heunggongvirae; Uroviricota;Caudoviricetes; Caudovirales; Autographiviridae; Studiervirinae;Teseptimavirus.	Vibrio cholerae	Unknown lab host	39	Autographiviridae	Vibrio sp.	Bacteriophage
MH598799	37251	Pelagibacter phage HTVC025P, complete genome.	MH598799.1	Viruses; Duplodnaviria; Heunggongvirae; Uroviricota;Caudoviricetes; Caudovirales; Autographiviridae; unclassifiedAutographiviridae.	Candidatus Pelagibacter ubique HTCC1062	Unknown lab host	49	Autographiviridae	Candidatus sp.	Bacteriophage
NC_047833	30413	Erwinia phage EtG, complete genome.	NC_047833.1	Viruses; Duplodnaviria; Heunggongvirae; Uroviricota;Caudoviricetes; Caudovirales; Myoviridae; Peduovirinae; Eganvirus;Erwinia virus EtG.	Erwinia tracheiphila	Erwinia tracheiphila Et-B	45	Myoviridae	Erwinia sp.	Bacteriophage
NC_047832	37287	Pasteurella phage PHB01, complete genome.	NC_047832.1	Viruses; Duplodnaviria; Heunggongvirae; Uroviricota;Caudoviricetes; Caudovirales; Autographiviridae; Wuhanvirus;Pasteurella virus PHB01.	Pasteurella multocida	Unknown lab host	43	Autographiviridae	Pasteurella sp.	Bacteriophage
NC_004665	37359	Pseudomonas phage gh-1, complete genome.	NC_004665.1	Viruses; Duplodnaviria; Heunggongvirae; Uroviricota;Caudoviricetes; Caudovirales; Autographiviridae; Studiervirinae;Teseptimavirus.	Pseudomonas putida	Unknown lab host	42	Autographiviridae	Pseudomonas sp.	Bacteriophage
NC_008193	30505	Pasteurella phage F108, complete genome.	NC_008193.1	Viruses; Duplodnaviria; Heunggongvirae; Uroviricota;Caudoviricetes; Caudovirales; Myoviridae; Peduovirinae; Hpunavirus.	Pasteurella multocida	Unknown lab host	44	Myoviridae	Pasteurella sp.	Bacteriophage
MK801723	16223	Gordonia phage Coeur, complete genome.	MK801723.1	Viruses; Duplodnaviria; Heunggongvirae; Uroviricota;Caudoviricetes; Caudovirales; Siphoviridae.	Unknown host	Gordonia terrae 3612	26	Siphoviridae	Gordonia sp.	Bacteriophage
MN052874	37414	Klebsiella phage KOX2, complete genome.	MN052874.1	Viruses; Duplodnaviria; Heunggongvirae; Uroviricota;Caudoviricetes; Caudovirales; Autographiviridae; Studiervirinae;Przondovirus; unclassified Przondovirus.	Klebsiella oxytoca KLEB13	Unknown lab host	41	Autographiviridae	Klebsiella sp.	Bacteriophage
NC_004777	37555	Yersinia pestis phage phiA1122, complete genome.	NC_004777.1	Viruses; Duplodnaviria; Heunggongvirae; Uroviricota;Caudoviricetes; Caudovirales; Autographiviridae; Studiervirinae;Teseptimavirus.	Yersinia pestis	Unknown lab host	50	Autographiviridae	Yersinia sp.	Bacteriophage
MT024867	16302	Arthrobacter phage BlueFeather, complete genome.	MT024867.1	Viruses; Duplodnaviria; Heunggongvirae; Uroviricota;Caudoviricetes; Caudovirales; Siphoviridae.	Unknown host	Arthrobacter globiformis B-2979	25	Siphoviridae	Arthrobacter sp.	Bacteriophage
MH271296	16604	Gordonia phage Emperor, complete genome.	MH271296.1	Viruses; Duplodnaviria; Heunggongvirae; Uroviricota;Caudoviricetes; Caudovirales; Siphoviridae.	Unknown host	Gordonia terrae 3612	24	Siphoviridae	Gordonia sp.	Bacteriophage
AY264776	37664	Enterobacteria phage T7 isolate K115, complete genome.	AY264776.1	Viruses; Duplodnaviria; Heunggongvirae; Uroviricota;Caudoviricetes; Caudovirales; Autographiviridae; Studiervirinae;Teseptimavirus.	Unknown host	Unknown lab host	49	Autographiviridae	Enterobacteriaceae sp.	Bacteriophage
MF630922	32486	Escherichia phage IMM-001, complete genome.	MF630922.1	Viruses; Duplodnaviria; Heunggongvirae; Uroviricota;Caudoviricetes; Caudovirales; Drexlerviridae; Tunavirinae;unclassified Tunavirinae.	enterotoxigenic Escherichia coli 2255272	Unknown lab host	98	Drexlerviridae	Escherichia sp.	Bacteriophage
NC_047809	37775	Escherichia phage vB_EcoP_K, complete genome.	NC_047809.1	Viruses; Duplodnaviria; Heunggongvirae; Uroviricota;Caudoviricetes; Caudovirales; Autographiviridae; Molineuxvirinae;Zindervirus; unclassified Zindervirus.	Escherichia coli O18ac:K1:H7 ColV+	Unknown lab host	46	Autographiviridae	Escherichia sp.	Bacteriophage
NC_048160	16159	Halorubrum pleomorphic virus 9 strain B2-2/SS5-4, complete genome.	NC_048160.1	Viruses; Monodnaviria; Trapavirae; Saleviricota; Huolimaviricetes;Haloruvirales; Pleolipoviridae; unclassified Pleolipoviridae.	Halorubum sp.	Unknown lab host	28	Pleolipoviridae	Halorubrum sp.	Archaeal virus
MK903033	17522	Staphylococcus phage SA44-CTH7, complete genome.	MK903033.1	Viruses; Duplodnaviria; Heunggongvirae; Uroviricota;Caudoviricetes; Caudovirales; Podoviridae.	Staphylococcus aureus	Unknown lab host	19	Podoviridae	Staphylococcus sp.	Bacteriophage
NC_048158	9368	Halorubrum pleomorphic virus 11, complete genome.	NC_048158.1	Viruses; Monodnaviria; Trapavirae; Saleviricota; Huolimaviricetes;Haloruvirales; Pleolipoviridae; unclassified Pleolipoviridae.	Halorubrum sp. LR2-12	Unknown lab host	15	Pleolipoviridae	Halorubrum sp.	Archaeal virus
NC_048157	9296	Halorubrum pleomorphic virus 10, complete genome.	NC_048157.1	Viruses; Monodnaviria; Trapavirae; Saleviricota; Huolimaviricetes;Haloruvirales; Pleolipoviridae; unclassified Pleolipoviridae.	Halorubrum sp. LR2-17	Unknown lab host	13	Pleolipoviridae	Halorubrum sp.	Archaeal virus
NC_048156	9944	Halorubrum pleomorphic virus 12, complete genome.	NC_048156.1	Viruses; Monodnaviria; Trapavirae; Saleviricota; Huolimaviricetes;Haloruvirales; Pleolipoviridae; unclassified Pleolipoviridae.	Halorubrum sp. LR1-23	Unknown lab host	16	Pleolipoviridae	Halorubrum sp.	Archaeal virus
MK660712	16658	Gordonia phage EpicDab, complete genome.	MK660712.1	Viruses; Duplodnaviria; Heunggongvirae; Uroviricota;Caudoviricetes; Caudovirales; Siphoviridae.	Unknown host	Gordonia neofelifaecis NRRL 59395	24	Siphoviridae	Gordonia sp.	Bacteriophage
NC_015270	16945	Enterococcus phage EFRM31, complete genome.	NC_015270.1	Viruses; Duplodnaviria; Heunggongvirae; Uroviricota;Caudoviricetes; Caudovirales; Siphoviridae.	Enterococcus faecalis	Unknown lab host	23	Siphoviridae	Enterococcus sp.	Bacteriophage
MT310864	17049	Microbacterium phage Nobel, complete genome.	MT310864.1	Viruses; Duplodnaviria; Heunggongvirae; Uroviricota;Caudoviricetes; Caudovirales; Siphoviridae.	Unknown host	Microbacterium foliorum NRRL B-24224 SEA	25	Siphoviridae	Microbacterium sp.	Bacteriophage
MN586010	17116	Microbacterium phage HarperAnne, complete genome.	MN586010.1	Viruses; Duplodnaviria; Heunggongvirae; Uroviricota;Caudoviricetes; Caudovirales; Siphoviridae.	Unknown host	Microbacterium foliorum NRRL B-24224 SEA	26	Siphoviridae	Microbacterium sp.	Bacteriophage
NC_030912	17119	Gordonia phage McGonagall, complete genome.	NC_030912.1	Viruses; Duplodnaviria; Heunggongvirae; Uroviricota;Caudoviricetes; Caudovirales; Siphoviridae.	Unknown host	Gordonia neofelifaecis NRRL 59395	27	Siphoviridae	Gordonia sp.	Bacteriophage
MG894052	37655	Klebsiella phage JY917, complete genome.	MG894052.1	Viruses; Duplodnaviria; Heunggongvirae; Uroviricota;Caudoviricetes; Caudovirales; Drexlerviridae; Webervirus;unclassified Webervirus.	Klebsiella pneumoniae	Unknown lab host	44	Drexlerviridae	Klebsiella sp.	Bacteriophage
MG969413	51134	UNVERIFIED: Salmonella phage GE_vB_N8, complete genome.	MG969413.1	Viruses; Duplodnaviria; Heunggongvirae; Uroviricota;Caudoviricetes; Caudovirales; Demerecviridae; Markadamsvirinae;Tequintavirus; unclassified Tequintavirus.	Unknown host	Salmonella enterica subsp. enterica	0	Demerecviridae	Salmonella sp.	Bacteriophage
KY883644	38056	Vibrio phage JSF30, complete genome.	KY883644.1	Viruses; Duplodnaviria; Heunggongvirae; Uroviricota;Caudoviricetes; Caudovirales; Autographiviridae; Studiervirinae;Teseptimavirus.	Vibrio cholerae	Unknown lab host	48	Autographiviridae	Vibrio sp.	Bacteriophage
NC_001317	30624	Escherichia phage 186, complete genome.	NC_001317.1	Viruses; Duplodnaviria; Heunggongvirae; Uroviricota;Caudoviricetes; Caudovirales; Myoviridae; Peduovirinae; Peduovirus.	Unknown host	Unknown lab host	46	Myoviridae	Escherichia sp.	Bacteriophage
MH399783	17349	Microbacterium phage Noelani, complete genome.	MH399783.1	Viruses; Duplodnaviria; Heunggongvirae; Uroviricota;Caudoviricetes; Caudovirales; Siphoviridae.	Unknown host	Microbacterium foliorum NRRL B-24224	25	Siphoviridae	Microbacterium sp.	Bacteriophage
KT345706	80578	Vibrio phage vB_VorS-PVo5, complete genome.	KT345706.1	Viruses; Duplodnaviria; Heunggongvirae; Uroviricota;Caudoviricetes; Caudovirales; Demerecviridae; Ermolyevavirinae;Cetovirus; unclassified Cetovirus.	Vibrio ordalii VO5	Unknown lab host	93	Demerecviridae	Vibrio sp.	Bacteriophage
MN284892	17367	Microbacterium phage Bradley2, complete genome.	MN284892.1	Viruses; Duplodnaviria; Heunggongvirae; Uroviricota;Caudoviricetes; Caudovirales; Siphoviridae.	Unknown host	Microbacterium foliorum NRRL B-24224 SEA	25	Siphoviridae	Microbacterium sp.	Bacteriophage
NC_029071	41085	Salmonella phage 36, complete genome.	NC_029071.1	Viruses; Duplodnaviria; Heunggongvirae; Uroviricota;Caudoviricetes; Caudovirales; Drexlerviridae; Tempevirinae;Tlsvirus; Salmonella virus 36.	Unknown host	Salmonella typhimurium	91	Drexlerviridae	Salmonella sp.	Bacteriophage
NC_028702	38084	Delftia phage IME-DE1, complete genome.	NC_028702.1	Viruses; Duplodnaviria; Heunggongvirae; Uroviricota;Caudoviricetes; Caudovirales; Autographiviridae; Studiervirinae;Teseptimavirus.	Delftia sp. 670	Unknown lab host	48	Autographiviridae	Delftia sp.	Bacteriophage
MN585990	17385	Microbacterium phage Azizam, complete genome.	MN585990.1	Viruses; Duplodnaviria; Heunggongvirae; Uroviricota;Caudoviricetes; Caudovirales; Siphoviridae.	Unknown host	Microbacterium foliorum NRRL B-24224 SEA	25	Siphoviridae	Microbacterium sp.	Bacteriophage
MK878899	17395	Microbacterium phage Hulk, complete genome.	MK878899.1	Viruses; Duplodnaviria; Heunggongvirae; Uroviricota;Caudoviricetes; Caudovirales; Siphoviridae.	Unknown host	Microbacterium foliorum NRRL B-24224	25	Siphoviridae	Microbacterium sp.	Bacteriophage
KR093638	17422	Moraxella phage Mcat14, complete genome.	KR093638.1	Viruses; Duplodnaviria; Heunggongvirae; Uroviricota;Caudoviricetes; Caudovirales; Siphoviridae.	Moraxella catarrhalis	Unknown lab host	24	Siphoviridae	Moraxella sp.	Bacteriophage
NC_047864	38209	Enterobacteria phage T3, complete genome.	NC_047864.1	Viruses; Duplodnaviria; Heunggongvirae; Uroviricota;Caudoviricetes; Caudovirales; Autographiviridae; Studiervirinae;Teseptimavirus.	Unknown host	Unknown lab host	46	Autographiviridae	Enterobacteriaceae sp.	Bacteriophage
NC_047740	43017	Enterobacteria phage phiJLA23, complete genome.	NC_047740.1	Viruses; Duplodnaviria; Heunggongvirae; Uroviricota;Caudoviricetes; Caudovirales; Drexlerviridae; Rogunavirinae;Rogunavirus.	Escherichia coli	Unknown lab host	65	Drexlerviridae	Escherichia sp.	Bacteriophage
MH598806	38357	Pelagibacter phage HTVC119P, complete genome.	MH598806.1	Viruses; Duplodnaviria; Heunggongvirae; Uroviricota;Caudoviricetes; Caudovirales; Autographiviridae; unclassifiedAutographiviridae.	Candidatus Pelagibacter sp. HTCC7211	Unknown lab host	54	Autographiviridae	Candidatus sp.	Bacteriophage
LT961845	38391	Yersinia phage fPS-59 genome assembly, complete genome:	LT961845.1	Viruses; Duplodnaviria; Heunggongvirae; Uroviricota;Caudoviricetes; Caudovirales; Autographiviridae; Studiervirinae;Teseptimavirus.	Unknown host	Unknown lab host	47	Autographiviridae	Yersinia sp.	Bacteriophage
MH538296	45023	Bacillus phage Maceta, complete genome.	MH538296.1	Viruses; Duplodnaviria; Heunggongvirae; Uroviricota;Caudoviricetes; Caudovirales; Herelleviridae; Bastillevirinae;Bastillevirus; unclassified Bastillevirus.	Bacillus thuringiensis serovar kurstaki	Unknown lab host	37	Herelleviridae	Bacillus sp.	Bacteriophage
NC_011085	38457	Morganella phage MmP1, complete genome.	NC_011085.3	Viruses; Duplodnaviria; Heunggongvirae; Uroviricota;Caudoviricetes; Caudovirales; Autographiviridae; Studiervirinae;Minipunavirus; Morganella virus MmP1.	Morganella morganii	Unknown lab host	49	Autographiviridae	Morganella sp.	Bacteriophage
MK170446	43094	Klebsiella phage 13, complete genome.	MK170446.1	Viruses; Duplodnaviria; Heunggongvirae; Uroviricota;Caudoviricetes; Caudovirales; Drexlerviridae; Webervirus;unclassified Webervirus.	Klebsiella sp.	Unknown lab host	70	Drexlerviridae	Klebsiella sp.	Bacteriophage
KY883643	38489	Vibrio phage JSF28, complete genome.	KY883643.1	Viruses; Duplodnaviria; Heunggongvirae; Uroviricota;Caudoviricetes; Caudovirales; Autographiviridae; Studiervirinae;Teseptimavirus.	Vibrio cholerae	Unknown lab host	48	Autographiviridae	Vibrio sp.	Bacteriophage
NC_013651	38497	Vibrio phage N4, complete genome.	NC_013651.1	Viruses; Duplodnaviria; Heunggongvirae; Uroviricota;Caudoviricetes; Caudovirales; Autographiviridae; Studiervirinae;Chatterjeevirus; Vibrio virus N4.	Unknown host	Unknown lab host	47	Autographiviridae	Vibrio sp.	Bacteriophage
MN101227	38503	Klebsiella phage KPN3, complete genome.	MN101227.1	Viruses; Duplodnaviria; Heunggongvirae; Uroviricota;Caudoviricetes; Caudovirales; Autographiviridae; Studiervirinae;Przondovirus; unclassified Przondovirus.	Klebsiella pneumoniae	Unknown lab host	45	Autographiviridae	Klebsiella sp.	Bacteriophage
MK373793	43157	Escherichia phage vB_EcoS_MM01, complete genome.	MK373793.1	Viruses; Duplodnaviria; Heunggongvirae; Uroviricota;Caudoviricetes; Caudovirales; Drexlerviridae; Tunavirinae;unclassified Tunavirinae.	Unknown host	Escherichia coli	68	Drexlerviridae	Escherichia sp.	Bacteriophage
NC_019416	38513	Stenotrophomonas phage IME15, complete genome.	NC_019416.1	Viruses; Duplodnaviria; Heunggongvirae; Uroviricota;Caudoviricetes; Caudovirales; Autographiviridae; Studiervirinae;Teseptimavirus; Stenotrophomonas virus IME15.	Stenotrophomonas maltophilia	Unknown lab host	45	Autographiviridae	Stenotrophomonas sp.	Bacteriophage
MN481366	38552	Escherichia phage vB_EcoP_PHB20, complete genome.	MN481366.1	Viruses; Duplodnaviria; Heunggongvirae; Uroviricota;Caudoviricetes; Caudovirales; Autographiviridae; Studiervirinae;Teseptimavirus.	Escherichia coli	Unknown lab host	45	Autographiviridae	Escherichia sp.	Bacteriophage
MN327636	38553	Pectobacterium phage MA6, complete genome.	MN327636.1	Viruses; Duplodnaviria; Heunggongvirae; Uroviricota;Caudoviricetes; Caudovirales; Autographiviridae; Studiervirinae;Teseptimavirus.	Pectobacterium atrosepticum	Unknown lab host	38	Autographiviridae	Pectobacterium sp.	Bacteriophage
MG833025	38553	Mutant Enterobacteria phage T7 strain T7Del1revsplitRNAP, complete	MG833025.1	Viruses; Duplodnaviria; Heunggongvirae; Uroviricota;Caudoviricetes; Caudovirales; Autographiviridae; Studiervirinae;Teseptimavirus.	Escherichia coli	Unknown lab host	57	Autographiviridae	Escherichia sp.	Bacteriophage
MN026740	38554	Salmonella phage C2, complete genome.	MN026740.1	Viruses; Duplodnaviria; Heunggongvirae; Uroviricota;Caudoviricetes; Caudovirales; Autographiviridae; Studiervirinae;Teseptimavirus.	Salmonella enterica subsp. enterica serovar Gallinarum	Unknown lab host	46	Autographiviridae	Salmonella sp.	Bacteriophage
MN369745	17426	Microbacterium phage Kaijohn, complete genome.	MN369745.1	Viruses; Duplodnaviria; Heunggongvirae; Uroviricota;Caudoviricetes; Caudovirales; Siphoviridae.	Unknown host	Microbacterium foliorum NRRL B-24224 SEA	26	Siphoviridae	Microbacterium sp.	Bacteriophage
KY883646	38581	Vibrio phage JSF32, complete genome.	KY883646.1	Viruses; Duplodnaviria; Heunggongvirae; Uroviricota;Caudoviricetes; Caudovirales; Autographiviridae; Studiervirinae;Teseptimavirus.	Vibrio cholerae	Unknown lab host	48	Autographiviridae	Vibrio sp.	Bacteriophage
MT316458	17434	Microbacterium phage McShie, complete genome.	MT316458.1	Viruses; Duplodnaviria; Heunggongvirae; Uroviricota;Caudoviricetes; Caudovirales; Siphoviridae.	Unknown host	Microbacterium foliorum NRRL B-24224 SEA	25	Siphoviridae	Microbacterium sp.	Bacteriophage
MG766219	17637	Staphylococcus phage vB_SauP_phiAGO1.9, complete genome.	MG766219.2	Viruses; Duplodnaviria; Heunggongvirae; Uroviricota;Caudoviricetes; Caudovirales; Podoviridae; Rakietenvirinae;Rosenblumvirus; unclassified Rosenblumvirus.	Staphylococcus aureus	Unknown lab host	20	Podoviridae	Staphylococcus sp.	Bacteriophage
KY883645	38581	Vibrio phage JSF31, complete genome.	KY883645.1	Viruses; Duplodnaviria; Heunggongvirae; Uroviricota;Caudoviricetes; Caudovirales; Autographiviridae; Studiervirinae;Teseptimavirus.	Vibrio cholerae	Unknown lab host	47	Autographiviridae	Vibrio sp.	Bacteriophage
MG065692	99911	UNVERIFIED: Campylobacter phage C13, complete genome.	MG065692.1	Viruses; Duplodnaviria; Heunggongvirae; Uroviricota;Caudoviricetes; Caudovirales; Demerecviridae; Markadamsvirinae;Tequintavirus; unclassified Tequintavirus.	Campylobacter jejuni	Unknown lab host	0	Demerecviridae	Campylobacter sp.	Bacteriophage
NC_005340	30636	Enterobacteria phage PsP3, complete genome.	NC_005340.1	Viruses; Duplodnaviria; Heunggongvirae; Uroviricota;Caudoviricetes; Caudovirales; Myoviridae; Peduovirinae; Peduovirus.	Salmonella	Unknown lab host	42	Myoviridae	Enterobacteriaceae sp.	Bacteriophage
MF574151	38593	Vibrio phage JSF25, complete genome.	MF574151.1	Viruses; Duplodnaviria; Heunggongvirae; Uroviricota;Caudoviricetes; Caudovirales; Autographiviridae; Studiervirinae;Teseptimavirus.	Vibrio sp.	Unknown lab host	49	Autographiviridae	Vibrio sp.	Bacteriophage
NC_031046	17641	Staphylococcus phage BP39, complete genome.	NC_031046.1	Viruses; Duplodnaviria; Heunggongvirae; Uroviricota;Caudoviricetes; Caudovirales; Podoviridae; Rakietenvirinae;Rosenblumvirus; Staphylococcus virus BP39.	Unknown host	Staphylococcus aureus	20	Podoviridae	Staphylococcus sp.	Bacteriophage
NC_004745	30728	Yersinia phage L-413C, complete genome.	NC_004745.1	Viruses; Duplodnaviria; Heunggongvirae; Uroviricota;Caudoviricetes; Caudovirales; Myoviridae; Peduovirinae; Peduovirus.	Yersinia pestis	Unknown lab host	40	Myoviridae	Yersinia sp.	Bacteriophage
MN013074	38603	Klebsiella phage vB_KpnP_Emp27, complete genome.	MN013074.1	Viruses; Duplodnaviria; Heunggongvirae; Uroviricota;Caudoviricetes; Caudovirales; Autographiviridae; Studiervirinae;Teseptimavirus.	Unknown host	Klebsiella pneumoniae	45	Autographiviridae	Klebsiella sp.	Bacteriophage
NC_023715	38616	Yersinia phage Yep-phi, complete genome.	NC_023715.1	Viruses; Duplodnaviria; Heunggongvirae; Uroviricota;Caudoviricetes; Caudovirales; Autographiviridae; Studiervirinae;Teseptimavirus.	Yersinia pestis	Unknown lab host	45	Autographiviridae	Yersinia sp.	Bacteriophage
MN428062	17449	Microbacterium phage TeddyBoy, complete genome.	MN428062.1	Viruses; Duplodnaviria; Heunggongvirae; Uroviricota;Caudoviricetes; Caudovirales; Siphoviridae.	Unknown host	Microbacterium foliorum NRRL B-24224 SEA	25	Siphoviridae	Microbacterium sp.	Bacteriophage
MH045556	17451	Microbacterium phage BonaeVitae, complete genome.	MH045556.1	Viruses; Duplodnaviria; Heunggongvirae; Uroviricota;Caudoviricetes; Caudovirales; Siphoviridae.	Unknown host	Microbacterium paraoxydans NWU1	26	Siphoviridae	Microbacterium sp.	Bacteriophage
MH825700	17491	Microbacterium phage Efeko, complete genome.	MH825700.1	Viruses; Duplodnaviria; Heunggongvirae; Uroviricota;Caudoviricetes; Caudovirales; Siphoviridae.	Unknown host	Microbacterium paraoxydans NRRL B-14843	28	Siphoviridae	Microbacterium sp.	Bacteriophage
MK801730	17502	Microbacterium phage Belthelas, complete genome.	MK801730.1	Viruses; Duplodnaviria; Heunggongvirae; Uroviricota;Caudoviricetes; Caudovirales; Siphoviridae.	Unknown host	Microbacterium foliorum NRRL B-24224 SEA	25	Siphoviridae	Microbacterium sp.	Bacteriophage
MH371124	17534	Microbacterium phage VitulaEligans, complete genome.	MH371124.1	Viruses; Duplodnaviria; Heunggongvirae; Uroviricota;Caudoviricetes; Caudovirales; Siphoviridae.	Unknown host	Microbacterium foliorum NRRL B-24224 SEA	25	Siphoviridae	Microbacterium sp.	Bacteriophage
NC_030907	17562	Gordonia phage GMA5, complete genome.	NC_030907.1	Viruses; Duplodnaviria; Heunggongvirae; Uroviricota;Caudoviricetes; Caudovirales; Siphoviridae.	Gordonia malaquae BEN700	Unknown lab host	28	Siphoviridae	Gordonia sp.	Bacteriophage
NC_030935	17727	Gordonia phage GRU3, complete genome.	NC_030935.1	Viruses; Duplodnaviria; Heunggongvirae; Uroviricota;Caudoviricetes; Caudovirales; Siphoviridae.	Gordonia rubropertincta strain CON38	Unknown lab host	26	Siphoviridae	Gordonia sp.	Bacteriophage
MK433583	17998	Klebsiella phage ST899-OXA48phi17.2, complete genome.	MK433583.1	Viruses; Duplodnaviria; Heunggongvirae; Uroviricota;Caudoviricetes; Caudovirales; Siphoviridae.	Klebsiella pneumoniae ST899-OXA48	Unknown lab host	20	Siphoviridae	Klebsiella sp.	Bacteriophage
CP018841	18659	Staphylococcus phage HOB 14.1.R1, complete genome.	CP018841.1	Viruses; Duplodnaviria; Heunggongvirae; Uroviricota;Caudoviricetes; Caudovirales; Siphoviridae.	Staphylococcus epidermidis 14.1.R1	Unknown lab host	0	Siphoviridae	Staphylococcus sp.	Bacteriophage
MK448813	19142	Streptococcus phage Javan579, complete genome.	MK448813.1	Viruses; Duplodnaviria; Heunggongvirae; Uroviricota;Caudoviricetes; Caudovirales; Siphoviridae.	Streptococcus suis NSUI002	Unknown lab host	33	Siphoviridae	Streptococcus sp.	Bacteriophage
MK448856	19446	Streptococcus phage Javan158, complete genome.	MK448856.1	Viruses; Duplodnaviria; Heunggongvirae; Uroviricota;Caudoviricetes; Caudovirales; Siphoviridae.	Streptococcus dysgalactiae ERR111982	Unknown lab host	26	Siphoviridae	Streptococcus sp.	Bacteriophage
MG584725	20021	Bacillus phage BVE2, complete genome.	MG584725.1	Viruses; Duplodnaviria; Heunggongvirae; Uroviricota;Caudoviricetes; Caudovirales; Siphoviridae.	Bacillus cereus N1	Unknown lab host	27	Siphoviridae	Bacillus sp.	Bacteriophage
NC_047979	101665	Escherichia phage Gostya9, complete genome.	NC_047979.1	Viruses; Duplodnaviria; Heunggongvirae; Uroviricota;Caudoviricetes; Caudovirales; Demerecviridae; Markadamsvirinae;Tequintavirus; Escherichia virus Gostya9.	Unknown host	Escherichia coli C600	134	Demerecviridae	Escherichia sp.	Bacteriophage
MK907261	44219	Escherichia phage vB_EcoS-26047I, complete genome.	MK907261.1	Viruses; Duplodnaviria; Heunggongvirae; Uroviricota;Caudoviricetes; Caudovirales; Drexlerviridae; Braunvirinae;Rtpvirus; unclassified Rtpvirus.	Unknown host	Escherichia coli DSM 12242	65	Drexlerviridae	Escherichia sp.	Bacteriophage
KX011028	101986	Staphylococcus phage pSco-10, complete genome.	KX011028.1	Viruses; Duplodnaviria; Heunggongvirae; Uroviricota;Caudoviricetes; Caudovirales; Herelleviridae; Twortvirinae;Kayvirus; unclassified Kayvirus.	Staphylococcus cohnii	Unknown lab host	131	Herelleviridae	Staphylococcus sp.	Bacteriophage
NC_047754	103737	Escherichia phage APCEc03, complete genome.	NC_047754.1	Viruses; Duplodnaviria; Heunggongvirae; Uroviricota;Caudoviricetes; Caudovirales; Demerecviridae; Markadamsvirinae;Tequintavirus; unclassified Tequintavirus.	Escherichia coli	Unknown lab host	151	Demerecviridae	Escherichia sp.	Bacteriophage
NC_029058	106071	Lactobacillus phage LfeInf, complete genome.	NC_029058.1	Viruses; Duplodnaviria; Heunggongvirae; Uroviricota;Caudoviricetes; Caudovirales; Herelleviridae; unclassifiedHerelleviridae.	Lactobacillus fermentum	Unknown lab host	124	Herelleviridae	Lactobacillus sp.	Bacteriophage
NC_015253	127065	Brochothrix phage A9, complete genome.	NC_015253.1	Viruses; Duplodnaviria; Heunggongvirae; Uroviricota;Caudoviricetes; Caudovirales; Herelleviridae; Brochothrix virus A9.	Brochothrix thermosphacta HER1187	Unknown lab host	199	Herelleviridae	Brochothrix sp.	Bacteriophage
MN689511	20030	Lactococcus phage CHPC1183, complete genome.	MN689511.1	Viruses; Duplodnaviria; Heunggongvirae; Uroviricota;Caudoviricetes; Caudovirales; Siphoviridae; Ceduovirus.	Lactococcus lactis	Unknown lab host	40	Siphoviridae	Lactococcus sp.	Bacteriophage
NC_028880	38625	Citrobacter phage phiCFP-1, complete genome.	NC_028880.1	Viruses; Duplodnaviria; Heunggongvirae; Uroviricota;Caudoviricetes; Caudovirales; Autographiviridae; Studiervirinae;Teseptimavirus.	Citrobacter freundii P10159	Unknown lab host	43	Autographiviridae	Citrobacter sp.	Bacteriophage
MK972711	31123	Salmonella phage SW9, complete genome.	MK972711.1	Viruses; Duplodnaviria; Heunggongvirae; Uroviricota;Caudoviricetes; Caudovirales; Myoviridae; Peduovirinae; Peduovirus;unclassified Peduovirus.	Salmonella sp.	Unknown lab host	45	Myoviridae	Salmonella sp.	Bacteriophage
NC_025451	38646	Yersinia phage vB_YenP_AP5, complete genome.	NC_025451.1	Viruses; Duplodnaviria; Heunggongvirae; Uroviricota;Caudoviricetes; Caudovirales; Autographiviridae; Studiervirinae;Teetrevirus; Yersinia virus AP5.	Yersinia enterocolitica serotype O:3	Yersinia enterocolitica 6471/76-c serotype 4/O:3	45	Autographiviridae	Yersinia sp.	Bacteriophage
NC_047831	38670	Pasteurella phage PHB02, complete genome.	NC_047831.1	Viruses; Duplodnaviria; Heunggongvirae; Uroviricota;Caudoviricetes; Caudovirales; Autographiviridae; Wuhanvirus;Pasteurella virus PHB02.	Pasteurella multocida	Unknown lab host	47	Autographiviridae	Pasteurella sp.	Bacteriophage
CP025874	31194	Escherichia phage 503458, complete genome.	CP025874.1	Viruses; Duplodnaviria; Heunggongvirae; Uroviricota;Caudoviricetes; Caudovirales; Myoviridae; Peduovirinae; Peduovirus;unclassified Peduovirus.	Escherichia coli 503458	Unknown lab host	0	Myoviridae	Escherichia sp.	Bacteriophage
NC_011038	38677	Yersinia phage Yepe2, complete genome.	NC_011038.1	Viruses; Duplodnaviria; Heunggongvirae; Uroviricota;Caudoviricetes; Caudovirales; Autographiviridae; Studiervirinae;Berlinvirus; Yersinia virus Yepe2.	Yersinia pestis	Unknown lab host	46	Autographiviridae	Yersinia sp.	Bacteriophage
NC_041848	31200	Enterobacteria phage P2, complete genome.	NC_041848.1	Viruses; Duplodnaviria; Heunggongvirae; Uroviricota;Caudoviricetes; Caudovirales; Myoviridae; Peduovirinae; Peduovirus.	Escherichia coli O157:H43 str. T22	Unknown lab host	46	Myoviridae	Escherichia sp.	Bacteriophage
AY027935	31508	Haemophilus influenzae phage HP2, complete genome.	AY027935.1	Viruses; Duplodnaviria; Heunggongvirae; Uroviricota;Caudoviricetes; Caudovirales; Myoviridae; Peduovirinae; Hpunavirus.	Unknown host	Unknown lab host	36	Myoviridae	Haemophilus sp.	Bacteriophage
NC_019422	31674	Clostridium phage phiMMP04, complete genome.	NC_019422.1	Viruses; Duplodnaviria; Heunggongvirae; Uroviricota;Caudoviricetes; Caudovirales; Myoviridae.	Clostridium difficile	Unknown lab host	51	Myoviridae	Clostridium sp.	Bacteriophage
MN689510	20751	Lactococcus phage CHPC1182, complete genome.	MN689510.1	Viruses; Duplodnaviria; Heunggongvirae; Uroviricota;Caudoviricetes; Caudovirales; Siphoviridae; Ceduovirus.	Lactococcus lactis	Unknown lab host	34	Siphoviridae	Lactococcus sp.	Bacteriophage
MN098329	38678	Serratia phage Pila, complete genome.	MN098329.1	Viruses; Duplodnaviria; Heunggongvirae; Uroviricota;Caudoviricetes; Caudovirales; Autographiviridae; Studiervirinae;Teseptimavirus.	Serratia marcescens	Unknown lab host	52	Autographiviridae	Serratia sp.	Bacteriophage
MN337887	21006	Lactococcus phage vB_LacS_15, complete genome.	MN337887.1	Viruses; Duplodnaviria; Heunggongvirae; Uroviricota;Caudoviricetes; Caudovirales; Siphoviridae; Ceduovirus.	Lactococcus lactis subsp. cremoris Mo9	Unknown lab host	34	Siphoviridae	Lactococcus sp.	Bacteriophage
MN689503	21078	Lactococcus phage 5171F, complete genome.	MN689503.1	Viruses; Duplodnaviria; Heunggongvirae; Uroviricota;Caudoviricetes; Caudovirales; Siphoviridae; Ceduovirus.	Lactococcus lactis	Unknown lab host	37	Siphoviridae	Lactococcus sp.	Bacteriophage
FJ792813	21115	Enterococcus phage EFAP-1, complete genome.	FJ792813.1	Viruses; Duplodnaviria; Heunggongvirae; Uroviricota;Caudoviricetes; Caudovirales; Siphoviridae.	Enterococcus faecalis	Unknown lab host	24	Siphoviridae	Enterococcus sp.	Bacteriophage
NC_048107	17700	Staphylococcus phage Pabna, complete genome.	NC_048107.1	Viruses; Duplodnaviria; Heunggongvirae; Uroviricota;Caudoviricetes; Caudovirales; Podoviridae; Rakietenvirinae;Rosenblumvirus; Staphylococcus virus Pabna.	Staphylococcus aureus subsp. aureus RN4220	Unknown lab host	21	Podoviridae	Staphylococcus sp.	Bacteriophage
MK907260	44219	Escherichia phage vB_EcoS-26046V, complete genome.	MK907260.1	Viruses; Duplodnaviria; Heunggongvirae; Uroviricota;Caudoviricetes; Caudovirales; Drexlerviridae; Braunvirinae;Rtpvirus; unclassified Rtpvirus.	Unknown host	Escherichia coli DSM 12242	66	Drexlerviridae	Escherichia sp.	Bacteriophage
KY883648	38688	Vibrio phage JSF35, complete genome.	KY883648.1	Viruses; Duplodnaviria; Heunggongvirae; Uroviricota;Caudoviricetes; Caudovirales; Autographiviridae; Studiervirinae;Teseptimavirus.	Vibrio cholerae	Unknown lab host	48	Autographiviridae	Vibrio sp.	Bacteriophage
NC_047751	38731	Ralstonia phage phiITL-1, complete genome.	NC_047751.1	Viruses; Duplodnaviria; Heunggongvirae; Uroviricota;Caudoviricetes; Caudovirales; Autographiviridae; Studiervirinae;Teseptimavirus.	Ralstonia solanacearum Coatlan	Unknown lab host	54	Autographiviridae	Ralstonia sp.	Bacteriophage
NC_042090	104329	Proteus phage PM135, complete genome.	NC_042090.1	Viruses; Duplodnaviria; Heunggongvirae; Uroviricota;Caudoviricetes; Caudovirales; Demerecviridae; Novosibvirus; Proteusvirus PM135.	Proteus mirabilis	Unknown lab host	102	Demerecviridae	Proteus sp.	Bacteriophage
NC_027387	38810	Escherichia phage CICC 80001, complete genome.	NC_027387.1	Viruses; Duplodnaviria; Heunggongvirae; Uroviricota;Caudoviricetes; Caudovirales; Autographiviridae; Studiervirinae;Teseptimavirus.	Escherichia coli HY05C	Unknown lab host	49	Autographiviridae	Escherichia sp.	Bacteriophage
NC_010807	38815	Salmonella phage phiSG-JL2, complete genome.	NC_010807.1	Viruses; Duplodnaviria; Heunggongvirae; Uroviricota;Caudoviricetes; Caudovirales; Autographiviridae; Studiervirinae;Teetrevirus; Salmonella virus SG-JL2.	Salmonella enterica subsp. enterica serovar Gallinarum	Unknown lab host	55	Autographiviridae	Salmonella sp.	Bacteriophage
NC_048004	38821	Salmonella phage 3A_8767, complete genome.	NC_048004.1	Viruses; Duplodnaviria; Heunggongvirae; Uroviricota;Caudoviricetes; Caudovirales; Autographiviridae; Studiervirinae;Teseptimavirus.	Salmonella enterica subsp. enterica serovar Typhi	Unknown lab host	49	Autographiviridae	Salmonella sp.	Bacteriophage
NC_047927	38823	Escherichia phage YZ1, complete genome.	NC_047927.1	Viruses; Duplodnaviria; Heunggongvirae; Uroviricota;Caudoviricetes; Caudovirales; Autographiviridae; Studiervirinae;Kayfunavirus; Escherichia virus YZ1.	Escherichia coli	Unknown lab host	41	Autographiviridae	Escherichia sp.	Bacteriophage
NC_011045	38841	Enterobacteria phage 13a, complete genome.	NC_011045.1	Viruses; Duplodnaviria; Heunggongvirae; Uroviricota;Caudoviricetes; Caudovirales; Autographiviridae; Studiervirinae;Teseptimavirus.	Escherichia coli	Unknown lab host	55	Autographiviridae	Escherichia sp.	Bacteriophage
MT094431	38860	Pseudomonas phage BIM BV-46, complete genome.	MT094431.1	Viruses; Duplodnaviria; Heunggongvirae; Uroviricota;Caudoviricetes; Caudovirales; Autographiviridae; Studiervirinae;Teseptimavirus.	Pseudomonas fluorescens BIM B-582	Unknown lab host	45	Autographiviridae	Pseudomonas sp.	Bacteriophage
MN850656	31958	Flavobacterium phage fF4, complete genome.	MN850656.1	Viruses; Duplodnaviria; Heunggongvirae; Uroviricota;Caudoviricetes; Caudovirales; Myoviridae.	Flavobacterium columnare NBRC 100251 = ATCC 23463	Unknown lab host	50	Myoviridae	Flavobacterium sp.	Bacteriophage
MG589387	31978	Enterobacter phage phiT5282H, complete genome.	MG589387.1	Viruses; Duplodnaviria; Heunggongvirae; Uroviricota;Caudoviricetes; Caudovirales; Myoviridae; Peduovirinae; Peduovirus;unclassified Peduovirus.	Enterobacter cloacae	Unknown lab host	39	Myoviridae	Enterobacter sp.	Bacteriophage
NC_047766	38890	Escherichia phage ECA2, complete genome.	NC_047766.1	Viruses; Duplodnaviria; Heunggongvirae; Uroviricota;Caudoviricetes; Caudovirales; Autographiviridae; Studiervirinae;Teetrevirus; Escherichia virus ECA2.	Escherichia coli ATCC 13706	Unknown lab host	47	Autographiviridae	Escherichia sp.	Bacteriophage
NC_015273	32317	Burkholderia phage KS14, complete genome.	NC_015273.1	Viruses; Duplodnaviria; Heunggongvirae; Uroviricota;Caudoviricetes; Caudovirales; Myoviridae; Peduovirinae;Kisquattuordecimvirus; Burkholderia virus KS14.	Burkholderia cenocepacia C6433	Unknown lab host	44	Myoviridae	Burkholderia sp.	Bacteriophage
MN689504	21214	Lactococcus phage 5205F, complete genome.	MN689504.1	Viruses; Duplodnaviria; Heunggongvirae; Uroviricota;Caudoviricetes; Caudovirales; Siphoviridae; Ceduovirus.	Lactococcus lactis	Unknown lab host	35	Siphoviridae	Lactococcus sp.	Bacteriophage
MN689506	21344	Lactococcus phage CHPC1161, complete genome.	MN689506.1	Viruses; Duplodnaviria; Heunggongvirae; Uroviricota;Caudoviricetes; Caudovirales; Siphoviridae; Ceduovirus.	Lactococcus lactis	Unknown lab host	33	Siphoviridae	Lactococcus sp.	Bacteriophage
MH779518	21458	Lactococcus phage vB_Llc_bIBB12, complete genome.	MH779518.1	Viruses; Duplodnaviria; Heunggongvirae; Uroviricota;Caudoviricetes; Caudovirales; Siphoviridae; Ceduovirus.	Unknown host	Unknown lab host	36	Siphoviridae	Lactococcus sp.	Bacteriophage
MF443124	21562	Lactococcus phage 50504, complete genome.	MF443124.1	Viruses; Duplodnaviria; Heunggongvirae; Uroviricota;Caudoviricetes; Caudovirales; Siphoviridae; Ceduovirus.	Lactococcus lactis	Unknown lab host	37	Siphoviridae	Lactococcus sp.	Bacteriophage
MK907253	44219	Escherichia phage vB_EcoS-26020III, complete genome.	MK907253.1	Viruses; Duplodnaviria; Heunggongvirae; Uroviricota;Caudoviricetes; Caudovirales; Drexlerviridae; Braunvirinae;Rtpvirus; unclassified Rtpvirus.	Unknown host	Escherichia coli DSM 12242	66	Drexlerviridae	Escherichia sp.	Bacteriophage
MK907248	44219	Escherichia phage vB_EcoS-25988I, complete genome.	MK907248.1	Viruses; Duplodnaviria; Heunggongvirae; Uroviricota;Caudoviricetes; Caudovirales; Drexlerviridae; Braunvirinae;Rtpvirus; unclassified Rtpvirus.	Unknown host	Escherichia coli DSM 12242	65	Drexlerviridae	Escherichia sp.	Bacteriophage
MK907246	44219	Escherichia phage vB_EcoS-2006IV, complete genome.	MK907246.1	Viruses; Duplodnaviria; Heunggongvirae; Uroviricota;Caudoviricetes; Caudovirales; Drexlerviridae; Braunvirinae;Rtpvirus; unclassified Rtpvirus.	Unknown host	Escherichia coli DSM 12242	66	Drexlerviridae	Escherichia sp.	Bacteriophage
NC_048086	104410	Proteus phage Stubb, complete genome.	NC_048086.1	Viruses; Duplodnaviria; Heunggongvirae; Uroviricota;Caudoviricetes; Caudovirales; Demerecviridae; Novosibvirus; Proteusvirus Stubb.	Proteus mirabilis	Unknown lab host	148	Demerecviridae	Proteus sp.	Bacteriophage
MN689533	21629	Lactococcus phage PC_S1, complete genome.	MN689533.1	Viruses; Duplodnaviria; Heunggongvirae; Uroviricota;Caudoviricetes; Caudovirales; Siphoviridae; Ceduovirus.	Lactococcus lactis	Unknown lab host	36	Siphoviridae	Lactococcus sp.	Bacteriophage
NC_031002	21697	Lactococcus phage M6162, complete genome.	NC_031002.1	Viruses; Duplodnaviria; Heunggongvirae; Uroviricota;Caudoviricetes; Caudovirales; Siphoviridae; Ceduovirus.	Lactococcus lactis DGCC11032	Unknown lab host	38	Siphoviridae	Lactococcus sp.	Bacteriophage
MF443120	21704	Lactococcus phage 62403, complete genome.	MF443120.1	Viruses; Duplodnaviria; Heunggongvirae; Uroviricota;Caudoviricetes; Caudovirales; Siphoviridae; Ceduovirus.	Lactococcus lactis	Unknown lab host	37	Siphoviridae	Lactococcus sp.	Bacteriophage
NC_048037	37311	Sulfolobus filamentous virus 1 isolate S48, complete genome.	NC_048037.1	Viruses; Ligamenvirales; Lipothrixviridae; unclassifiedLipothrixviridae.	Sulfolobus sp.	Unknown lab host	66	Lipothrixviridae	Sulfolobus sp.	Archaeal virus
HG813241	38966	Cronobacter phage Dev2 complete genome.	HG813241.1	Viruses; Duplodnaviria; Heunggongvirae; Uroviricota;Caudoviricetes; Caudovirales; Autographiviridae; Studiervirinae;Kayfunavirus; Cronobacter virus Dev2.	Cronobacter turicensis DNV1	Unknown lab host	45	Autographiviridae	Cronobacter sp.	Bacteriophage
LT594300	38979	Escherichia phage LM33_P1 genome assembly, complete genome:	LT594300.1	Viruses; Duplodnaviria; Heunggongvirae; Uroviricota;Caudoviricetes; Caudovirales; Autographiviridae; Studiervirinae;Teseptimavirus.	Escherichia coli strain LM33	Unknown lab host	49	Autographiviridae	Escherichia sp.	Bacteriophage
HQ641341	39042	Vibrio phage ICP3_2009_B, complete genome.	HQ641341.1	Viruses; Duplodnaviria; Heunggongvirae; Uroviricota;Caudoviricetes; Caudovirales; Autographiviridae; Studiervirinae;Teseptimavirus.	Vibrio cholerae	Unknown lab host	45	Autographiviridae	Vibrio sp.	Bacteriophage
MH779520	21713	Lactococcus phage vB_Llc_bIBB27, complete genome.	MH779520.1	Viruses; Duplodnaviria; Heunggongvirae; Uroviricota;Caudoviricetes; Caudovirales; Siphoviridae; Ceduovirus.	Unknown host	Unknown lab host	37	Siphoviridae	Lactococcus sp.	Bacteriophage
MN689508	21746	Lactococcus phage CHPC1170, complete genome.	MN689508.1	Viruses; Duplodnaviria; Heunggongvirae; Uroviricota;Caudoviricetes; Caudovirales; Siphoviridae; Ceduovirus.	Lactococcus lactis	Unknown lab host	40	Siphoviridae	Lactococcus sp.	Bacteriophage
MN252582	39050	Salmonella phage LPST144, complete genome.	MN252582.1	Viruses; Duplodnaviria; Heunggongvirae; Uroviricota;Caudoviricetes; Caudovirales; Autographiviridae; Studiervirinae;Teseptimavirus.	Salmonella enterica subsp. enterica serovar Typhimurium ATCC 13311	Unknown lab host	43	Autographiviridae	Salmonella sp.	Bacteriophage
KX449362	39092	Pseudomonas phage UNO-SLW3, complete genome.	KX449362.1	Viruses; Duplodnaviria; Heunggongvirae; Uroviricota;Caudoviricetes; Caudovirales; Autographiviridae; Studiervirinae;Teseptimavirus.	Pseudomonas sp.	Unknown lab host	48	Autographiviridae	Pseudomonas sp.	Bacteriophage
NC_024379	39093	Escherichia phage PE3-1, complete genome.	NC_024379.1	Viruses; Duplodnaviria; Heunggongvirae; Uroviricota;Caudoviricetes; Caudovirales; Autographiviridae; Studiervirinae;Kayfunavirus; Escherichia virus PE3-1.	Escherichia coli O153	Unknown lab host	48	Autographiviridae	Escherichia sp.	Bacteriophage
MH779525	21749	Lactococcus phage vB_Llc_bIBBE1, complete genome.	MH779525.1	Viruses; Duplodnaviria; Heunggongvirae; Uroviricota;Caudoviricetes; Caudovirales; Siphoviridae; Ceduovirus.	Lactococcus lactis	Unknown lab host	37	Siphoviridae	Lactococcus sp.	Bacteriophage
MK301442	21750	Lactococcus phage 20R03M, complete genome.	MK301442.1	Viruses; Duplodnaviria; Heunggongvirae; Uroviricota;Caudoviricetes; Caudovirales; Siphoviridae; Ceduovirus.	Lactococcus lactis	Unknown lab host	33	Siphoviridae	Lactococcus sp.	Bacteriophage
MH779521	21834	Lactococcus phage vB_Llc_bIBB94p4, complete genome.	MH779521.1	Viruses; Duplodnaviria; Heunggongvirae; Uroviricota;Caudoviricetes; Caudovirales; Siphoviridae; Ceduovirus.	Lactococcus lactis	Unknown lab host	38	Siphoviridae	Lactococcus sp.	Bacteriophage
MN689507	21869	Lactococcus phage CHPC116, complete genome.	MN689507.1	Viruses; Duplodnaviria; Heunggongvirae; Uroviricota;Caudoviricetes; Caudovirales; Siphoviridae; Ceduovirus.	Lactococcus lactis	Unknown lab host	37	Siphoviridae	Lactococcus sp.	Bacteriophage
MF443122	21879	Lactococcus phage 74001, complete genome.	MF443122.1	Viruses; Duplodnaviria; Heunggongvirae; Uroviricota;Caudoviricetes; Caudovirales; Siphoviridae; Ceduovirus.	Lactococcus lactis	Unknown lab host	38	Siphoviridae	Lactococcus sp.	Bacteriophage
MH779526	21915	Lactococcus phage vB_Llc_bIBBL81, complete genome.	MH779526.1	Viruses; Duplodnaviria; Heunggongvirae; Uroviricota;Caudoviricetes; Caudovirales; Siphoviridae; Ceduovirus.	Unknown host	Unknown lab host	38	Siphoviridae	Lactococcus sp.	Bacteriophage
NC_001697	32355	Haemophilus phage HP1, complete genome.	NC_001697.1	Viruses; Duplodnaviria; Heunggongvirae; Uroviricota;Caudoviricetes; Caudovirales; Myoviridae; Peduovirinae; Hpunavirus.	Haemophilus influenzae	Unknown lab host	42	Myoviridae	Haemophilus sp.	Bacteriophage
NC_028772	39133	Enterobacter phage phiEap-1, complete genome.	NC_028772.1	Viruses; Duplodnaviria; Heunggongvirae; Uroviricota;Caudoviricetes; Caudovirales; Autographiviridae; Studiervirinae;Przondovirus; unclassified Przondovirus.	Enterobacter aerogenes	Unknown lab host	42	Autographiviridae	Enterobacter sp.	Bacteriophage
MT074447	105405	Salmonella phage phagemcphageface, complete genome.	MT074447.1	Viruses; Duplodnaviria; Heunggongvirae; Uroviricota;Caudoviricetes; Caudovirales; Demerecviridae; Markadamsvirinae;Epseptimavirus; unclassified Epseptimavirus.	Salmonella enterica subsp. enterica serovar Enteritidis PT1	Unknown lab host	150	Demerecviridae	Salmonella sp.	Bacteriophage
MK521907	106104	Klebsiella phage vB_KpnS_FZ41, complete genome.	MK521907.1	Viruses; Duplodnaviria; Heunggongvirae; Uroviricota;Caudoviricetes; Caudovirales; Demerecviridae; Sugarlandvirus;unclassified Sugarlandvirus.	Klebsiella pneumoniae	Unknown lab host	78	Demerecviridae	Klebsiella sp.	Bacteriophage
NC_047822	107263	Escherichia phage phiLLS, complete genome.	NC_047822.1	Viruses; Duplodnaviria; Heunggongvirae; Uroviricota;Caudoviricetes; Caudovirales; Demerecviridae; Markadamsvirinae;Tequintavirus; Escherichia virus phiLLS.	Escherichia coli O157 EC-48 (63-Fv18-1)	Unknown lab host	160	Demerecviridae	Escherichia sp.	Bacteriophage
MK972716	107763	Salmonella phage SE8, complete genome.	MK972716.1	Viruses; Duplodnaviria; Heunggongvirae; Uroviricota;Caudoviricetes; Caudovirales; Demerecviridae; Markadamsvirinae;Tequintavirus; unclassified Tequintavirus.	Salmonella sp.	Unknown lab host	141	Demerecviridae	Salmonella sp.	Bacteriophage
MK972715	107763	Salmonella phage SE11, complete genome.	MK972715.1	Viruses; Duplodnaviria; Heunggongvirae; Uroviricota;Caudoviricetes; Caudovirales; Demerecviridae; Markadamsvirinae;Tequintavirus; unclassified Tequintavirus.	Salmonella sp.	Unknown lab host	142	Demerecviridae	Salmonella sp.	Bacteriophage
NC_031022	108050	Shigella phage SHSML-45, complete genome.	NC_031022.1	Viruses; Duplodnaviria; Heunggongvirae; Uroviricota;Caudoviricetes; Caudovirales; Demerecviridae; Markadamsvirinae;Tequintavirus; unclassified Tequintavirus.	Shigella sonnei	Unknown lab host	139	Demerecviridae	Shigella sp.	Bacteriophage
NC_027356	108065	Enterobacteria phage DT57C, complete genome.	NC_027356.1	Viruses; Duplodnaviria; Heunggongvirae; Uroviricota;Caudoviricetes; Caudovirales; Demerecviridae; Markadamsvirinae;Tequintavirus.	Escherichia coli	Unknown lab host	133	Demerecviridae	Escherichia sp.	Bacteriophage
NC_047749	108418	Enterobacteria phage DT571/2, complete genome.	NC_047749.1	Viruses; Duplodnaviria; Heunggongvirae; Uroviricota;Caudoviricetes; Caudovirales; Demerecviridae; Markadamsvirinae;Tequintavirus; unclassified Tequintavirus.	Escherichia coli	Unknown lab host	133	Demerecviridae	Escherichia sp.	Bacteriophage
KX449363	39136	Pseudomonas phage UNO-SLW4, complete genome.	KX449363.1	Viruses; Duplodnaviria; Heunggongvirae; Uroviricota;Caudoviricetes; Caudovirales; Autographiviridae; Studiervirinae;Teseptimavirus.	Pseudomonas sp.	Unknown lab host	47	Autographiviridae	Pseudomonas sp.	Bacteriophage
MN098325	17711	Staphylococcus phage Portland, complete genome.	MN098325.1	Viruses; Duplodnaviria; Heunggongvirae; Uroviricota;Caudoviricetes; Caudovirales; Podoviridae; Rakietenvirinae;Rosenblumvirus; unclassified Rosenblumvirus.	Staphylococcus aureus	Unknown lab host	19	Podoviridae	Staphylococcus sp.	Bacteriophage
KP791807	39142	Enterobacter phage E-4, complete genome.	KP791807.1	Viruses; Duplodnaviria; Heunggongvirae; Uroviricota;Caudoviricetes; Caudovirales; Autographiviridae; Studiervirinae;Teseptimavirus.	Enterobacter cloacae	Unknown lab host	52	Autographiviridae	Enterobacter sp.	Bacteriophage
MK907244	44219	Escherichia phage vB_EcoS-2005IV, complete genome.	MK907244.1	Viruses; Duplodnaviria; Heunggongvirae; Uroviricota;Caudoviricetes; Caudovirales; Drexlerviridae; Braunvirinae;Rtpvirus; unclassified Rtpvirus.	Unknown host	Escherichia coli DSM 12242	66	Drexlerviridae	Escherichia sp.	Bacteriophage
NC_031092	39158	Citrobacter phage SH2, complete genome.	NC_031092.1	Viruses; Duplodnaviria; Heunggongvirae; Uroviricota;Caudoviricetes; Caudovirales; Autographiviridae; Studiervirinae;Teetrevirus; Citrobacter virus SH2.	Citrobacter freundii CF5	Unknown lab host	53	Autographiviridae	Citrobacter sp.	Bacteriophage
MK907235	44219	Escherichia phage vB_EcoS-12469III, complete genome.	MK907235.1	Viruses; Duplodnaviria; Heunggongvirae; Uroviricota;Caudoviricetes; Caudovirales; Drexlerviridae; Braunvirinae;Rtpvirus; unclassified Rtpvirus.	Unknown host	Escherichia coli DSM 12242	66	Drexlerviridae	Escherichia sp.	Bacteriophage
NC_030940	32637	Pseudomonas phage phi3, complete genome.	NC_030940.1	Viruses; Duplodnaviria; Heunggongvirae; Uroviricota;Caudoviricetes; Caudovirales; Myoviridae; Peduovirinae;Phitrevirus; Pseudomonas virus phi3.	Pseudomonas aeruginosa WH-SGI-V-07174	Unknown lab host	36	Myoviridae	Pseudomonas sp.	Bacteriophage
LK985321	32651	Clostridium phage phiCDHM14, complete genome.	LK985321.1	Viruses; Duplodnaviria; Heunggongvirae; Uroviricota;Caudoviricetes; Caudovirales; Myoviridae.	Unknown host	Unknown lab host	50	Myoviridae	Clostridium sp.	Bacteriophage
MF443119	21980	Lactococcus phage 62402, complete genome.	MF443119.1	Viruses; Duplodnaviria; Heunggongvirae; Uroviricota;Caudoviricetes; Caudovirales; Siphoviridae; Ceduovirus.	Lactococcus lactis	Unknown lab host	37	Siphoviridae	Lactococcus sp.	Bacteriophage
MN689532	21987	Lactococcus phage PC_B3, complete genome.	MN689532.1	Viruses; Duplodnaviria; Heunggongvirae; Uroviricota;Caudoviricetes; Caudovirales; Siphoviridae; Ceduovirus.	Lactococcus lactis	Unknown lab host	38	Siphoviridae	Lactococcus sp.	Bacteriophage
MN689515	21987	Lactococcus phage CHPC134, complete genome.	MN689515.1	Viruses; Duplodnaviria; Heunggongvirae; Uroviricota;Caudoviricetes; Caudovirales; Siphoviridae; Ceduovirus.	Lactococcus lactis	Unknown lab host	38	Siphoviridae	Lactococcus sp.	Bacteriophage
MF443121	22029	Lactococcus phage 37203, complete genome.	MF443121.1	Viruses; Duplodnaviria; Heunggongvirae; Uroviricota;Caudoviricetes; Caudovirales; Siphoviridae; Ceduovirus.	Lactococcus lactis	Unknown lab host	38	Siphoviridae	Lactococcus sp.	Bacteriophage
MN689531	22099	Lactococcus phage PC_B1, complete genome.	MN689531.1	Viruses; Duplodnaviria; Heunggongvirae; Uroviricota;Caudoviricetes; Caudovirales; Siphoviridae; Ceduovirus.	Lactococcus lactis	Unknown lab host	36	Siphoviridae	Lactococcus sp.	Bacteriophage
MN689512	22109	Lactococcus phage CHPC122, complete genome.	MN689512.1	Viruses; Duplodnaviria; Heunggongvirae; Uroviricota;Caudoviricetes; Caudovirales; Siphoviridae; Ceduovirus.	Lactococcus lactis	Unknown lab host	41	Siphoviridae	Lactococcus sp.	Bacteriophage
JF314845	22162	Cronobacter phage ES2, complete genome.	JF314845.1	Viruses; Duplodnaviria; Heunggongvirae; Uroviricota;Caudoviricetes; Caudovirales; Siphoviridae.	Cronobacter sakazakii	Unknown lab host	30	Siphoviridae	Cronobacter sp.	Bacteriophage
C2PVCG	22172	Lactobacillus phage c2, complete genome.	L48605.1	Viruses; Duplodnaviria; Heunggongvirae; Uroviricota;Caudoviricetes; Caudovirales; Siphoviridae; Ceduovirus.	Unknown host	Unknown lab host	39	Siphoviridae	Lactobacillus sp.	Bacteriophage
MK907233	44219	Escherichia phage vB_EcoS-12469I, complete genome.	MK907233.1	Viruses; Duplodnaviria; Heunggongvirae; Uroviricota;Caudoviricetes; Caudovirales; Drexlerviridae; Braunvirinae;Rtpvirus; unclassified Rtpvirus.	Unknown host	Escherichia coli DSM 12242	66	Drexlerviridae	Escherichia sp.	Bacteriophage
NC_015159	39162	Vibrio phage ICP3, complete genome.	NC_015159.1	Viruses; Duplodnaviria; Heunggongvirae; Uroviricota;Caudoviricetes; Caudovirales; Autographiviridae; Studiervirinae;Chatterjeevirus; Vibrio virus ICP3.	Vibrio cholerae	Unknown lab host	54	Autographiviridae	Vibrio sp.	Bacteriophage
NC_028896	32675	Escherichia phage pro147, complete genome.	NC_028896.1	Viruses; Duplodnaviria; Heunggongvirae; Uroviricota;Caudoviricetes; Caudovirales; Myoviridae; Peduovirinae; Peduovirus;Escherichia virus pro147.	Escherichia coli DE048	Unknown lab host	44	Myoviridae	Escherichia sp.	Bacteriophage
NC_027292	39167	Pseudomonas phage Pf-10, complete genome.	NC_027292.1	Viruses; Duplodnaviria; Heunggongvirae; Uroviricota;Caudoviricetes; Caudovirales; Autographiviridae; Studiervirinae;Teseptimavirus.	Pseudomonas fluorescens BIM B-582; Pseudomonas putida BIM B-68; Pseudomonas putida BIM B-159	Unknown lab host	46	Autographiviridae	Pseudomonas sp.	Bacteriophage
KX449361	39167	Pseudomonas phage UNO-SLW2, complete genome.	KX449361.1	Viruses; Duplodnaviria; Heunggongvirae; Uroviricota;Caudoviricetes; Caudovirales; Autographiviridae; Studiervirinae;Teseptimavirus.	Pseudomonas sp.	Unknown lab host	48	Autographiviridae	Pseudomonas sp.	Bacteriophage
NC_047874	39195	Pseudomonas virus Pf1 ERZ-2017, complete genome.	NC_047874.1	Viruses; Duplodnaviria; Heunggongvirae; Uroviricota;Caudoviricetes; Caudovirales; Autographiviridae; Studiervirinae;Teseptimavirus.	Pseudomonas fluorescens	Unknown lab host	47	Autographiviridae	Pseudomonas sp.	Bacteriophage
NC_024139	108483	Escherichia phage vB_EcoS_FFH1, complete genome.	NC_024139.1	Viruses; Duplodnaviria; Heunggongvirae; Uroviricota;Caudoviricetes; Caudovirales; Demerecviridae; Markadamsvirinae;Tequintavirus.	Escherichia coli O157:H7	Unknown lab host	156	Demerecviridae	Escherichia sp.	Bacteriophage
NC_047830	53092	Escherichia phage ST32, complete genome.	NC_047830.1	Viruses; Duplodnaviria; Heunggongvirae; Uroviricota;Caudoviricetes; Caudovirales; Chaseviridae; Carltongylesvirus;Escherichia virus ST32.	Escherichia coli H21	Unknown lab host	79	Chaseviridae	Escherichia sp.	Bacteriophage
NC_031044	22179	Lactococcus phage M6165, complete genome.	NC_031044.1	Viruses; Duplodnaviria; Heunggongvirae; Uroviricota;Caudoviricetes; Caudovirales; Siphoviridae; Ceduovirus.	Lactococcus lactis DGCC11032	Unknown lab host	37	Siphoviridae	Lactococcus sp.	Bacteriophage
MF443123	22185	Lactococcus phage 62606, complete genome.	MF443123.1	Viruses; Duplodnaviria; Heunggongvirae; Uroviricota;Caudoviricetes; Caudovirales; Siphoviridae; Ceduovirus.	Lactococcus lactis	Unknown lab host	37	Siphoviridae	Lactococcus sp.	Bacteriophage
L67CG	22195	Lactococcus phage bIL67, complete genome.	L33769.1	Viruses; Duplodnaviria; Heunggongvirae; Uroviricota;Caudoviricetes; Caudovirales; Siphoviridae; Ceduovirus.	Lactococcus	Unknown lab host	37	Siphoviridae	Lactococcus sp.	Bacteriophage
MH779527	22220	Lactococcus phage vB_Llc_bIBBp6/4, complete genome.	MH779527.1	Viruses; Duplodnaviria; Heunggongvirae; Uroviricota;Caudoviricetes; Caudovirales; Siphoviridae; Ceduovirus.	Lactococcus lactis	Unknown lab host	39	Siphoviridae	Lactococcus sp.	Bacteriophage
NC_031075	22240	Lactococcus phage M5938, complete genome.	NC_031075.1	Viruses; Duplodnaviria; Heunggongvirae; Uroviricota;Caudoviricetes; Caudovirales; Siphoviridae; Ceduovirus.	Lactococcus lactis DGCC7271	Unknown lab host	38	Siphoviridae	Lactococcus sp.	Bacteriophage
MF443125	22242	Lactococcus phage 50102, complete genome.	MF443125.1	Viruses; Duplodnaviria; Heunggongvirae; Uroviricota;Caudoviricetes; Caudovirales; Siphoviridae; Ceduovirus.	Lactococcus lactis	Unknown lab host	38	Siphoviridae	Lactococcus sp.	Bacteriophage
HG818823	39207	Citrobacter phage CR44b complete genome.	HG818823.1	Viruses; Duplodnaviria; Heunggongvirae; Uroviricota;Caudoviricetes; Caudovirales; Autographiviridae; Studiervirinae;Kayfunavirus; Citrobacter virus CR44b.	Citrobacter rodentium	Unknown lab host	59	Autographiviridae	Citrobacter sp.	Bacteriophage
NC_047755	39210	Yersinia phage phiYe-F10, complete genome.	NC_047755.1	Viruses; Duplodnaviria; Heunggongvirae; Uroviricota;Caudoviricetes; Caudovirales; Autographiviridae; Studiervirinae;Teetrevirus; Yersinia virus YeF10.	Yersinia enterocolitica	Unknown lab host	46	Autographiviridae	Yersinia sp.	Bacteriophage
NC_047873	39215	Pseudomonas phage UNO-SLW1, complete genome.	NC_047873.1	Viruses; Duplodnaviria; Heunggongvirae; Uroviricota;Caudoviricetes; Caudovirales; Autographiviridae; Studiervirinae;Teseptimavirus.	Pseudomonas sp.	Unknown lab host	48	Autographiviridae	Pseudomonas sp.	Bacteriophage
NC_047844	39216	Serratia phage 2050H2, complete genome.	NC_047844.1	Viruses; Duplodnaviria; Heunggongvirae; Uroviricota;Caudoviricetes; Caudovirales; Autographiviridae; Studiervirinae;Teetrevirus; Serratia virus 2050H2.	Serratia marcescens wk2050	Unknown lab host	43	Autographiviridae	Serratia sp.	Bacteriophage
MK903279	39233	Escherichia phage Peacock, complete genome.	MK903279.1	Viruses; Duplodnaviria; Heunggongvirae; Uroviricota;Caudoviricetes; Caudovirales; Autographiviridae; Studiervirinae;Teseptimavirus.	Escherichia coli	Escherichia coli 4s	55	Autographiviridae	Escherichia sp.	Bacteriophage
NC_031114	39235	Escherichia phage 64795_ec1, complete genome.	NC_031114.1	Viruses; Duplodnaviria; Heunggongvirae; Uroviricota;Caudoviricetes; Caudovirales; Autographiviridae; Studiervirinae;Teseptimavirus.	Escherichia coli	Unknown lab host	45	Autographiviridae	Escherichia sp.	Bacteriophage
NC_028655	39235	Yersinia phage vB_YenP_AP10, complete genome.	NC_028655.1	Viruses; Duplodnaviria; Heunggongvirae; Uroviricota;Caudoviricetes; Caudovirales; Autographiviridae; Studiervirinae;Apdecimavirus; Yersinia virus AP10.	Unknown host	Yersinia enterocolitica 6471/76-c serotype O:3	47	Autographiviridae	Yersinia sp.	Bacteriophage
NC_011042	39252	Enterobacteria phage EcoDS1, complete genome.	NC_011042.1	Viruses; Duplodnaviria; Heunggongvirae; Uroviricota;Caudoviricetes; Caudovirales; Autographiviridae; Studiervirinae;Teseptimavirus.	Escherichia coli	Unknown lab host	53	Autographiviridae	Escherichia sp.	Bacteriophage
NC_005056	32684	Escherichia phage Wphi, complete genome.	NC_005056.1	Viruses; Duplodnaviria; Heunggongvirae; Uroviricota;Caudoviricetes; Caudovirales; Myoviridae; Peduovirinae; Peduovirus.	Escherichia coli W strain ATCC9637	Unknown lab host	44	Myoviridae	Escherichia sp.	Bacteriophage
MK903281	39263	Escherichia phage Penshu1, complete genome.	MK903281.1	Viruses; Duplodnaviria; Heunggongvirae; Uroviricota;Caudoviricetes; Caudovirales; Autographiviridae; Studiervirinae;Teseptimavirus.	Escherichia coli	Escherichia coli 4s	54	Autographiviridae	Escherichia sp.	Bacteriophage
MK907229	44219	Escherichia phage vB_EcoS-12397II, complete genome.	MK907229.1	Viruses; Duplodnaviria; Heunggongvirae; Uroviricota;Caudoviricetes; Caudovirales; Drexlerviridae; Braunvirinae;Rtpvirus; unclassified Rtpvirus.	Unknown host	Escherichia coli DSM 12242	65	Drexlerviridae	Escherichia sp.	Bacteriophage
MK907227	44219	Escherichia phage vB_EcoS-12210III, complete genome.	MK907227.1	Viruses; Duplodnaviria; Heunggongvirae; Uroviricota;Caudoviricetes; Caudovirales; Drexlerviridae; Braunvirinae;Rtpvirus; unclassified Rtpvirus.	Unknown host	Escherichia coli DSM 12242	64	Drexlerviridae	Escherichia sp.	Bacteriophage
NC_031008	17861	Staphylococcus phage SLPW, complete genome.	NC_031008.1	Viruses; Duplodnaviria; Heunggongvirae; Uroviricota;Caudoviricetes; Caudovirales; Podoviridae; Rakietenvirinae;Rosenblumvirus; Staphylococcus virus SLPW.	Staphylococcus aureus	Unknown lab host	20	Podoviridae	Staphylococcus sp.	Bacteriophage
NC_048078	39266	Escherichia phage N30, complete genome.	NC_048078.1	Viruses; Duplodnaviria; Heunggongvirae; Uroviricota;Caudoviricetes; Caudovirales; Autographiviridae; Studiervirinae;Teseptimavirus; Escherichia virus N30.	Escherichia coli	Unknown lab host	44	Autographiviridae	Escherichia sp.	Bacteriophage
NC_015249	39270	Enterobacteria phage 285P, complete genome.	NC_015249.1	Viruses; Duplodnaviria; Heunggongvirae; Uroviricota;Caudoviricetes; Caudovirales; Autographiviridae; Studiervirinae;Teseptimavirus.	Escherichia coli	Unknown lab host	47	Autographiviridae	Escherichia sp.	Bacteriophage
NC_031018	39274	Citrobacter phage SH4, complete genome.	NC_031018.1	Viruses; Duplodnaviria; Heunggongvirae; Uroviricota;Caudoviricetes; Caudovirales; Autographiviridae; Studiervirinae;Kayfunavirus; Citrobacter virus SH4.	Citrobacter freundii CF3	Unknown lab host	49	Autographiviridae	Citrobacter sp.	Bacteriophage
NC_019510	39282	Erwinia phage vB_EamP-L1, complete genome.	NC_019510.1	Viruses; Duplodnaviria; Heunggongvirae; Uroviricota;Caudoviricetes; Caudovirales; Autographiviridae; Studiervirinae;Elunavirus; Erwinia virus L1.	Erwinia amylovora	Unknown lab host	51	Autographiviridae	Erwinia sp.	Bacteriophage
NC_047808	39300	Escherichia phage vB_EcoP_F, complete genome.	NC_047808.1	Viruses; Duplodnaviria; Heunggongvirae; Uroviricota;Caudoviricetes; Caudovirales; Autographiviridae; Studiervirinae;Teseptimavirus.	Escherichia coli O18ac:K1:H7 ColV+	Unknown lab host	48	Autographiviridae	Escherichia sp.	Bacteriophage
MF285617	39300	Leclercia phage 10164RH, complete genome.	MF285617.1	Viruses; Duplodnaviria; Heunggongvirae; Uroviricota;Caudoviricetes; Caudovirales; Autographiviridae; Studiervirinae;Teseptimavirus.	Leclercia adecarboxylata P10164	Unknown lab host	46	Autographiviridae	Leclercia sp.	Bacteriophage
KX373690	22251	Lactococcus phage M6202, complete genome.	KX373690.1	Viruses; Duplodnaviria; Heunggongvirae; Uroviricota;Caudoviricetes; Caudovirales; Siphoviridae; Ceduovirus.	Lactococcus lactis DGCC11032	Unknown lab host	38	Siphoviridae	Lactococcus sp.	Bacteriophage
NC_023009	127188	Staphylococcus phage Sb-1, complete genome.	NC_023009.1	Viruses; Duplodnaviria; Heunggongvirae; Uroviricota;Caudoviricetes; Caudovirales; Herelleviridae; Twortvirinae;Kayvirus; Staphylococcus virus Sb1.	Staphylococcus aureus	Unknown lab host	168	Herelleviridae	Staphylococcus sp.	Bacteriophage
MK907226	44219	Escherichia phage vB_EcoS-12210I, complete genome.	MK907226.1	Viruses; Duplodnaviria; Heunggongvirae; Uroviricota;Caudoviricetes; Caudovirales; Drexlerviridae; Braunvirinae;Rtpvirus; unclassified Rtpvirus.	Unknown host	Escherichia coli DSM 12242	65	Drexlerviridae	Escherichia sp.	Bacteriophage
LT961846	39326	Yersinia phage fPS-64 genome assembly, complete genome:	LT961846.1	Viruses; Duplodnaviria; Heunggongvirae; Uroviricota;Caudoviricetes; Caudovirales; Autographiviridae; Studiervirinae;Teseptimavirus.	Unknown host	Unknown lab host	50	Autographiviridae	Yersinia sp.	Bacteriophage
NC_007021	130706	Staphylococcus phage Twort, complete genome.	NC_007021.1	Viruses; Duplodnaviria; Heunggongvirae; Uroviricota;Caudoviricetes; Caudovirales; Herelleviridae; Twortvirinae;Twortvirus.	Staphylococcus aureus	Unknown lab host	195	Herelleviridae	Staphylococcus sp.	Bacteriophage
KY883641	39341	Vibrio phage JSF11, complete genome.	KY883641.1	Viruses; Duplodnaviria; Heunggongvirae; Uroviricota;Caudoviricetes; Caudovirales; Autographiviridae; Studiervirinae;Teseptimavirus.	Vibrio cholerae	Unknown lab host	50	Autographiviridae	Vibrio sp.	Bacteriophage
NC_047943	15010	Haloarcula hispanica pleomorphic virus 4, complete genome.	NC_047943.1	Viruses; Monodnaviria; Trapavirae; Saleviricota; Huolimaviricetes;Haloruvirales; Pleolipoviridae; Betapleolipovirus; unclassifiedBetapleolipovirus.	Haloarcula hispanica	Unknown lab host	24	Pleolipoviridae	Haloarcula sp.	Archaeal virus
HQ641343	39349	Vibrio phage ICP3_2008_A, complete genome.	HQ641343.1	Viruses; Duplodnaviria; Heunggongvirae; Uroviricota;Caudoviricetes; Caudovirales; Autographiviridae; Studiervirinae;Teseptimavirus.	Vibrio cholerae	Unknown lab host	48	Autographiviridae	Vibrio sp.	Bacteriophage
KY883651	39378	Vibrio phage JSF20, complete genome.	KY883651.1	Viruses; Duplodnaviria; Heunggongvirae; Uroviricota;Caudoviricetes; Caudovirales; Autographiviridae; Studiervirinae;Teseptimavirus.	Vibrio cholerae	Unknown lab host	48	Autographiviridae	Vibrio sp.	Bacteriophage
NC_048063	39382	Escherichia phage LL2, complete genome.	NC_048063.1	Viruses; Duplodnaviria; Heunggongvirae; Uroviricota;Caudoviricetes; Caudovirales; Autographiviridae; Studiervirinae;Teetrevirus; Escherichia virus LL2.	Escherichia coli	Unknown lab host	51	Autographiviridae	Escherichia sp.	Bacteriophage
MT074469	143249	Salmonella phage rabagast, complete genome.	MT074469.1	Viruses; Duplodnaviria; Heunggongvirae; Uroviricota;Caudoviricetes; Caudovirales; Ackermannviridae; Cvivirinae;Kuttervirus; unclassifed Kuttervirus.	Salmonella enterica subsp. enterica serovar Enteritidis PT1	Unknown lab host	188	Ackermannviridae	Salmonella sp.	Bacteriophage
MN689529	22306	Lactococcus phage CHPC973, complete genome.	MN689529.1	Viruses; Duplodnaviria; Heunggongvirae; Uroviricota;Caudoviricetes; Caudovirales; Siphoviridae; Ceduovirus.	Lactococcus lactis	Unknown lab host	36	Siphoviridae	Lactococcus sp.	Bacteriophage
NC_031066	39434	Citrobacter phage SH1, complete genome.	NC_031066.1	Viruses; Duplodnaviria; Heunggongvirae; Uroviricota;Caudoviricetes; Caudovirales; Autographiviridae; Studiervirinae;Teetrevirus; Citrobacter virus SH1.	Citrobacter freundii CF5	Unknown lab host	53	Autographiviridae	Citrobacter sp.	Bacteriophage
MK608335	39442	Klebsiella phage Patroon, complete genome.	MK608335.1	Viruses; Duplodnaviria; Heunggongvirae; Uroviricota;Caudoviricetes; Caudovirales; Autographiviridae; Studiervirinae;Teseptimavirus.	Klebsiella pneumoniae	Unknown lab host	51	Autographiviridae	Klebsiella sp.	Bacteriophage
NC_047928	11648	Haloarcula hispanica pleomorphic virus 3, complete genome.	NC_047928.1	Viruses; Monodnaviria; Trapavirae; Saleviricota; Huolimaviricetes;Haloruvirales; Pleolipoviridae; Betapleolipovirus; unclassifiedBetapleolipovirus.	Haloarcula hispanica	Unknown lab host	17	Pleolipoviridae	Haloarcula sp.	Archaeal virus
NC_031123	39444	Citrobacter phage SH3, complete genome.	NC_031123.1	Viruses; Duplodnaviria; Heunggongvirae; Uroviricota;Caudoviricetes; Caudovirales; Autographiviridae; Studiervirinae;Kayfunavirus; Citrobacter virus SH3.	Citrobacter freundii CF3	Unknown lab host	49	Autographiviridae	Citrobacter sp.	Bacteriophage
NC_029026	130952	Enterococcus phage EFLK1, complete genome.	NC_029026.1	Viruses; Duplodnaviria; Heunggongvirae; Uroviricota;Caudoviricetes; Caudovirales; Herelleviridae; Brockvirinae;Kochikohdavirus; Enterococcus virus EFLK1.	Enterococcus faecalis	Unknown lab host	198	Herelleviridae	Enterococcus sp.	Bacteriophage
KX373692	22350	Lactococcus phage M6654, complete genome.	KX373692.1	Viruses; Duplodnaviria; Heunggongvirae; Uroviricota;Caudoviricetes; Caudovirales; Siphoviridae; Ceduovirus.	Lactococcus lactis DGCC11032	Unknown lab host	39	Siphoviridae	Lactococcus sp.	Bacteriophage
NC_020877	131332	Staphylococcus phage vB_SauM_Romulus, complete genome.	NC_020877.1	Viruses; Duplodnaviria; Heunggongvirae; Uroviricota;Caudoviricetes; Caudovirales; Herelleviridae; Twortvirinae;Silviavirus.	Unknown host	Staphylococcus aureus (phage propagation strain 47)	164	Herelleviridae	Staphylococcus sp.	Bacteriophage
NC_011534	39472	Kluyvera phage Kvp1, complete genome.	NC_011534.1	Viruses; Duplodnaviria; Heunggongvirae; Uroviricota;Caudoviricetes; Caudovirales; Autographiviridae; Studiervirinae;Berlinvirus.	Kluyvera cryocrescens	Unknown lab host	47	Autographiviridae	Kluyvera sp.	Bacteriophage
JQ780163	39481	Vibrio phage VP3, complete genome.	JQ780163.1	Viruses; Duplodnaviria; Heunggongvirae; Uroviricota;Caudoviricetes; Caudovirales; Autographiviridae; Studiervirinae;Teseptimavirus.	Vibrio cholerae	Unknown lab host	52	Autographiviridae	Vibrio sp.	Bacteriophage
MN689527	22405	Lactococcus phage CHPC967, complete genome.	MN689527.1	Viruses; Duplodnaviria; Heunggongvirae; Uroviricota;Caudoviricetes; Caudovirales; Siphoviridae; Ceduovirus.	Lactococcus lactis	Unknown lab host	41	Siphoviridae	Lactococcus sp.	Bacteriophage
NC_047923	39482	Escherichia phage HZ2R8, complete genome.	NC_047923.1	Viruses; Duplodnaviria; Heunggongvirae; Uroviricota;Caudoviricetes; Caudovirales; Autographiviridae; Studiervirinae;Teseptimavirus; Escherichia virus HZ2R8.	Escherichia coli	Unknown lab host	38	Autographiviridae	Escherichia sp.	Bacteriophage
MN689505	22410	Lactococcus phage CHPC1020, complete genome.	MN689505.1	Viruses; Duplodnaviria; Heunggongvirae; Uroviricota;Caudoviricetes; Caudovirales; Siphoviridae; Ceduovirus.	Lactococcus lactis	Unknown lab host	36	Siphoviridae	Lactococcus sp.	Bacteriophage
MK903277	39497	Escherichia phage Pisces, complete genome.	MK903277.1	Viruses; Duplodnaviria; Heunggongvirae; Uroviricota;Caudoviricetes; Caudovirales; Autographiviridae; Studiervirinae;Teseptimavirus.	Escherichia coli	Escherichia coli 4s	49	Autographiviridae	Escherichia sp.	Bacteriophage
MF443126	22434	Lactococcus phage 05802, complete genome.	MF443126.1	Viruses; Duplodnaviria; Heunggongvirae; Uroviricota;Caudoviricetes; Caudovirales; Siphoviridae; Ceduovirus.	Lactococcus lactis	Unknown lab host	38	Siphoviridae	Lactococcus sp.	Bacteriophage
NC_047775	32826	Salinivibrio phage SMHB1, complete genome.	NC_047775.1	Viruses; Duplodnaviria; Heunggongvirae; Uroviricota;Caudoviricetes; Caudovirales; Myoviridae; Peduovirinae; Playavirus;Salinivibrio virus SMHB1.	Salinivibrio sp.	Unknown lab host	49	Myoviridae	Salinivibrio sp.	Bacteriophage
LN681538	32846	Clostridium phage phiCD481-1, complete genome.	LN681538.1	Viruses; Duplodnaviria; Heunggongvirae; Uroviricota;Caudoviricetes; Caudovirales; Myoviridae.	Clostridium difficile	Unknown lab host	54	Myoviridae	Clostridium sp.	Bacteriophage
MK071653	32864	Meiothermus phage MMP7, complete genome.	MK071653.1	Viruses; Duplodnaviria; Heunggongvirae; Uroviricota;Caudoviricetes; Caudovirales; Myoviridae.	Meiothermus sp.	Unknown lab host	53	Myoviridae	Meiothermus sp.	Bacteriophage
MH779523	22703	Lactococcus phage vB_Llc_bIBBAm4, complete genome.	MH779523.1	Viruses; Duplodnaviria; Heunggongvirae; Uroviricota;Caudoviricetes; Caudovirales; Siphoviridae; Ceduovirus.	Unknown host	Unknown lab host	38	Siphoviridae	Lactococcus sp.	Bacteriophage
CP025901	33041	Escherichia phage 500465-2, complete genome.	CP025901.1	Viruses; Duplodnaviria; Heunggongvirae; Uroviricota;Caudoviricetes; Caudovirales; Myoviridae; Peduovirinae; Peduovirus;unclassified Peduovirus.	Escherichia coli 500465	Unknown lab host	0	Myoviridae	Escherichia sp.	Bacteriophage
KR091942	33133	Salmonella phage 18-India, complete genome.	KR091942.1	Viruses; Duplodnaviria; Heunggongvirae; Uroviricota;Caudoviricetes; Caudovirales; Myoviridae.	Unknown host	Salmonella gallinarum	60	Myoviridae	Salmonella sp.	Bacteriophage
MH939157	33172	UNVERIFIED: Meiothermus phage MMP17, complete genome.	MH939157.1	Viruses; Duplodnaviria; Heunggongvirae; Uroviricota;Caudoviricetes; Caudovirales; Myoviridae.	Meiothermus sp.	Unknown lab host	66	Myoviridae	Meiothermus sp.	Bacteriophage
MN414250	39508	Escherichia phage RDN8.1, complete genome.	MN414250.1	Viruses; Duplodnaviria; Heunggongvirae; Uroviricota;Caudoviricetes; Caudovirales; Autographiviridae; Studiervirinae;Teseptimavirus.	Escherichia coli	Unknown lab host	49	Autographiviridae	Escherichia sp.	Bacteriophage
MK907242	44219	UNVERIFIED: Escherichia phage vB_EcoS-2004V, complete genome.	MK907242.1	Viruses; Duplodnaviria; Heunggongvirae; Uroviricota;Caudoviricetes; Caudovirales; Drexlerviridae; Braunvirinae;Rtpvirus; unclassified Rtpvirus.	Unknown host	Escherichia coli DSM 12242	0	Drexlerviridae	Escherichia sp.	Bacteriophage
MK448889	22717	Streptococcus phage Javan262, complete genome.	MK448889.1	Viruses; Duplodnaviria; Heunggongvirae; Uroviricota;Caudoviricetes; Caudovirales; Siphoviridae.	Streptococcus ictaluri 707-05	Unknown lab host	33	Siphoviridae	Streptococcus sp.	Bacteriophage
NC_031071	22825	Lactococcus phage D4410, complete genome.	NC_031071.1	Viruses; Duplodnaviria; Heunggongvirae; Uroviricota;Caudoviricetes; Caudovirales; Siphoviridae; Ceduovirus.	Lactococcus lactis DGCC7271	Unknown lab host	40	Siphoviridae	Lactococcus sp.	Bacteriophage
KX077894	22861	Streptococcus phage phiZJ20091101-3, complete genome.	KX077894.1	Viruses; Duplodnaviria; Heunggongvirae; Uroviricota;Caudoviricetes; Caudovirales; Siphoviridae.	Streptococcus suis ZJ20091101	Unknown lab host	26	Siphoviridae	Streptococcus sp.	Bacteriophage
MK521905	39519	Klebsiella phage vB_KpnP_FZ12, complete genome.	MK521905.1	Viruses; Duplodnaviria; Heunggongvirae; Uroviricota;Caudoviricetes; Caudovirales; Autographiviridae; Studiervirinae;Przondovirus; unclassified Przondovirus.	Klebsiella pneumoniae	Unknown lab host	43	Autographiviridae	Klebsiella sp.	Bacteriophage
NC_031009	22884	Lactococcus phage D4412, complete genome.	NC_031009.1	Viruses; Duplodnaviria; Heunggongvirae; Uroviricota;Caudoviricetes; Caudovirales; Siphoviridae; Ceduovirus.	Lactococcus lactis DGCC7271	Unknown lab host	40	Siphoviridae	Lactococcus sp.	Bacteriophage
MF403007	143349	Agrobacterium phage Atu_ph04, complete genome.	MF403007.1	Viruses; Duplodnaviria; Heunggongvirae; Uroviricota;Caudoviricetes; Caudovirales; Ackermannviridae; unclassifiedAckermannviridae.	Agrobacterium tumefaciens C58	Unknown lab host	48	Ackermannviridae	Agrobacterium sp.	Bacteriophage
MT074470	144232	Salmonella phage heyday, complete genome.	MT074470.1	Viruses; Duplodnaviria; Heunggongvirae; Uroviricota;Caudoviricetes; Caudovirales; Ackermannviridae; Cvivirinae;Kuttervirus; unclassifed Kuttervirus.	Salmonella enterica subsp. enterica serovar Enteritidis PT1	Unknown lab host	187	Ackermannviridae	Salmonella sp.	Bacteriophage
NC_048163	39536	Phage NC-A, complete genome.	NC_048163.1	Viruses; Duplodnaviria; Heunggongvirae; Uroviricota;Caudoviricetes; Caudovirales; Autographiviridae; Studiervirinae;Teseptimavirus.	Unknown host	Escherichia coli NC101	42	Autographiviridae	Escherichia sp.	Bacteriophage
MK907232	44219	UNVERIFIED: Escherichia phage vB_EcoS-12397V, complete genome.	MK907232.1	Viruses; Duplodnaviria; Heunggongvirae; Uroviricota;Caudoviricetes; Caudovirales; Drexlerviridae; Braunvirinae;Rtpvirus; unclassified Rtpvirus.	Unknown host	Escherichia coli DSM 12242	0	Drexlerviridae	Escherichia sp.	Bacteriophage
MN689528	23281	Lactococcus phage CHPC972, complete genome.	MN689528.1	Viruses; Duplodnaviria; Heunggongvirae; Uroviricota;Caudoviricetes; Caudovirales; Siphoviridae; Ceduovirus.	Lactococcus lactis	Unknown lab host	40	Siphoviridae	Lactococcus sp.	Bacteriophage
NC_048079	39551	Escherichia phage C5, complete genome.	NC_048079.1	Viruses; Duplodnaviria; Heunggongvirae; Uroviricota;Caudoviricetes; Caudovirales; Autographiviridae; Studiervirinae;Teseptimavirus; Escherichia virus C5.	Escherichia coli	Unknown lab host	44	Autographiviridae	Escherichia sp.	Bacteriophage
MN013085	39556	Klebsiella phage vB_KpnP_NahiliMali, complete genome.	MN013085.1	Viruses; Duplodnaviria; Heunggongvirae; Uroviricota;Caudoviricetes; Caudovirales; Autographiviridae; Studiervirinae;Teseptimavirus.	Unknown host	Klebsiella pneumoniae	51	Autographiviridae	Klebsiella sp.	Bacteriophage
FR823298	39562	Pseudomonas phage phi15 complete genome.	FR823298.1	Viruses; Duplodnaviria; Heunggongvirae; Uroviricota;Caudoviricetes; Caudovirales; Autographiviridae; Studiervirinae;Teseptimavirus.	Unknown host	Unknown lab host	50	Autographiviridae	Pseudomonas sp.	Bacteriophage
NC_047812	44234	Escherichia phage vB_Ecos_CEB_EC3a, complete genome.	NC_047812.1	Viruses; Duplodnaviria; Heunggongvirae; Uroviricota;Caudoviricetes; Caudovirales; Drexlerviridae; Braunvirinae;Guelphvirus; Escherichia virus EC3a.	Escherichia coli clinical isolate 3	Unknown lab host	70	Drexlerviridae	Escherichia sp.	Bacteriophage
KR093645	23410	Moraxella phage Mcat21, complete genome.	KR093645.1	Viruses; Duplodnaviria; Heunggongvirae; Uroviricota;Caudoviricetes; Caudovirales; Siphoviridae.	Moraxella catarrhalis	Unknown lab host	33	Siphoviridae	Moraxella sp.	Bacteriophage
KR093644	23629	Moraxella phage Mcat20, complete genome.	KR093644.1	Viruses; Duplodnaviria; Heunggongvirae; Uroviricota;Caudoviricetes; Caudovirales; Siphoviridae.	Moraxella catarrhalis	Unknown lab host	36	Siphoviridae	Moraxella sp.	Bacteriophage
MN149904	39600	Klebsiella phage 31, complete genome.	MN149904.1	Viruses; Duplodnaviria; Heunggongvirae; Uroviricota;Caudoviricetes; Caudovirales; Autographiviridae; Studiervirinae;Teseptimavirus.	Klebsiella pneumoniae 36	Unknown lab host	46	Autographiviridae	Klebsiella sp.	Bacteriophage
NC_001271	39600	Yersinia phage phiYeO3-12, complete genome.	NC_001271.1	Viruses; Duplodnaviria; Heunggongvirae; Uroviricota;Caudoviricetes; Caudovirales; Autographiviridae; Studiervirinae;Teetrevirus; Yersinia virus YeO3-12.	Yersinia enterocolitica (type O:3)	Unknown lab host	59	Autographiviridae	Yersinia sp.	Bacteriophage
NC_031115	39616	Morganella phage vB_MmoP_MP2, complete genome.	NC_031115.1	Viruses; Duplodnaviria; Heunggongvirae; Uroviricota;Caudoviricetes; Caudovirales; Autographiviridae; Studiervirinae;Minipunavirus; Morganella virus MP2.	Morganella sp.	Unknown lab host	55	Autographiviridae	Morganella sp.	Bacteriophage
KR093634	24841	Moraxella phage Mcat10, complete genome.	KR093634.1	Viruses; Duplodnaviria; Heunggongvirae; Uroviricota;Caudoviricetes; Caudovirales; Siphoviridae.	Moraxella catarrhalis	Unknown lab host	33	Siphoviridae	Moraxella sp.	Bacteriophage
NC_047982	39628	Ralstonia phage RPSC1, complete genome.	NC_047982.1	Viruses; Duplodnaviria; Heunggongvirae; Uroviricota;Caudoviricetes; Caudovirales; Autographiviridae; Stompelvirus;Ralstonia virus RPSC1.	Ralstonia solanacearum mc1	Unknown lab host	43	Autographiviridae	Ralstonia sp.	Bacteriophage
NC_047774	39631	Serratia phage SM9-3Y, complete genome.	NC_047774.1	Viruses; Duplodnaviria; Heunggongvirae; Uroviricota;Caudoviricetes; Caudovirales; Autographiviridae; Studiervirinae;Teetrevirus; Serratia virus SM9-3Y.	Serratia marcescens	Unknown lab host	48	Autographiviridae	Serratia sp.	Bacteriophage
MN316588	108640	Escherichia virus VEc33, complete genome.	MN316588.1	Viruses; Duplodnaviria; Heunggongvirae; Uroviricota;Caudoviricetes; Caudovirales; Demerecviridae; Markadamsvirinae;Tequintavirus; unclassified Tequintavirus.	Escherichia coli	Unknown lab host	161	Demerecviridae	Escherichia sp.	Bacteriophage
NC_017969	108853	Escherichia phage vB_EcoS_AKFV33, complete genome.	NC_017969.1	Viruses; Duplodnaviria; Heunggongvirae; Uroviricota;Caudoviricetes; Caudovirales; Demerecviridae; Markadamsvirinae;Tequintavirus.	Escherichia coli	Unknown lab host	160	Demerecviridae	Escherichia sp.	Bacteriophage
LN681540	33274	Clostridium phage phiCD506, complete genome.	LN681540.1	Viruses; Duplodnaviria; Heunggongvirae; Uroviricota;Caudoviricetes; Caudovirales; Myoviridae.	Clostridium difficile	Unknown lab host	53	Myoviridae	Clostridium sp.	Bacteriophage
NC_029118	24847	Lactococcus phage GE1, complete genome.	NC_029118.1	Viruses; Duplodnaviria; Heunggongvirae; Uroviricota;Caudoviricetes; Caudovirales; Siphoviridae.	Lactococcus garvieae INS1	Unknown lab host	48	Siphoviridae	Lactococcus sp.	Bacteriophage
KR093635	25085	Moraxella phage Mcat11, complete genome.	KR093635.1	Viruses; Duplodnaviria; Heunggongvirae; Uroviricota;Caudoviricetes; Caudovirales; Siphoviridae.	Moraxella catarrhalis	Unknown lab host	33	Siphoviridae	Moraxella sp.	Bacteriophage
MK448720	25306	Streptococcus phage Javan261, complete genome.	MK448720.1	Viruses; Duplodnaviria; Heunggongvirae; Uroviricota;Caudoviricetes; Caudovirales; Siphoviridae.	Streptococcus ictaluri 707-05	Unknown lab host	31	Siphoviridae	Streptococcus sp.	Bacteriophage
MN689525	25327	Lactococcus phage CHPC965, complete genome.	MN689525.1	Viruses; Duplodnaviria; Heunggongvirae; Uroviricota;Caudoviricetes; Caudovirales; Siphoviridae; Skunavirus;unclassified Skunavirus.	Lactococcus lactis	Unknown lab host	47	Siphoviridae	Lactococcus sp.	Bacteriophage
NC_023550	17869	Staphylococcus phage GRCS, complete genome.	NC_023550.1	Viruses; Duplodnaviria; Heunggongvirae; Uroviricota;Caudoviricetes; Caudovirales; Podoviridae; Rakietenvirinae;Rosenblumvirus; Staphylococcus virus GRCS.	Unknown host	Staphylococcus aureus NRS382	21	Podoviridae	Staphylococcus sp.	Bacteriophage
MK033137	39636	UNVERIFIED: Pseudomonas phage UNO-SLW1, complete genome.	MK033137.1	Viruses; Duplodnaviria; Heunggongvirae; Uroviricota;Caudoviricetes; Caudovirales; Autographiviridae; Studiervirinae;Teseptimavirus.	Pseudomonas fluorescens	Unknown lab host	0	Autographiviridae	Pseudomonas sp.	Bacteriophage
NC_048108	39648	Yersinia phage PYPS50, complete genome.	NC_048108.1	Viruses; Duplodnaviria; Heunggongvirae; Uroviricota;Caudoviricetes; Caudovirales; Autographiviridae; Studiervirinae;Berlinvirus; Yersinia virus PYPS50.	Yersinia pseudotuberculosis	Unknown lab host	44	Autographiviridae	Yersinia sp.	Bacteriophage
NC_006565	131522	Lactobacillus phage LP65, complete genome.	NC_006565.1	Viruses; Duplodnaviria; Heunggongvirae; Uroviricota;Caudoviricetes; Caudovirales; Herelleviridae.	Lactobacillus plantarum	Unknown lab host	165	Herelleviridae	Lactobacillus sp.	Bacteriophage
NC_024364	131952	Listeria phage List-36, complete genome.	NC_024364.1	Viruses; Duplodnaviria; Heunggongvirae; Uroviricota;Caudoviricetes; Caudovirales; Herelleviridae; Jasinkavirinae;Pecentumvirus; Listeria virus List36.	Listeria monocytogenes	Unknown lab host	174	Herelleviridae	Listeria sp.	Bacteriophage
HG818824	39651	Citrobacter phage CR8 complete genome.	HG818824.1	Viruses; Duplodnaviria; Heunggongvirae; Uroviricota;Caudoviricetes; Caudovirales; Autographiviridae; Studiervirinae;Caroctavirus; Citrobacter virus CR8.	Citrobacter rodentium	Unknown lab host	58	Autographiviridae	Citrobacter sp.	Bacteriophage
MH717100	39666	Escherichia phage N13, complete genome.	MH717100.1	Viruses; Duplodnaviria; Heunggongvirae; Uroviricota;Caudoviricetes; Caudovirales; Autographiviridae; Studiervirinae;Teseptimavirus.	Escherichia coli	Unknown lab host	45	Autographiviridae	Escherichia sp.	Bacteriophage
NC_048105	39688	Salmonella phage BSP161, complete genome.	NC_048105.1	Viruses; Duplodnaviria; Heunggongvirae; Uroviricota;Caudoviricetes; Caudovirales; Autographiviridae; Studiervirinae;Berlinvirus; Salmonella virus BSP161.	Salmonella enterica serovar Typhimurium	Unknown lab host	49	Autographiviridae	Salmonella sp.	Bacteriophage
NC_047829	39693	Escherichia phage ST31, complete genome.	NC_047829.1	Viruses; Duplodnaviria; Heunggongvirae; Uroviricota;Caudoviricetes; Caudovirales; Autographiviridae; Studiervirinae;Kayfunavirus; Escherichia virus ST31.	Escherichia coli ST130	Unknown lab host	45	Autographiviridae	Escherichia sp.	Bacteriophage
NC_048161	39695	Cronobacter phage GW1, complete genome.	NC_048161.1	Viruses; Duplodnaviria; Heunggongvirae; Uroviricota;Caudoviricetes; Caudovirales; Autographiviridae; Studiervirinae;Kayfunavirus; Cronobacter virus GW1.	Cronobacter turicensis cro1541A1-1	Unknown lab host	49	Autographiviridae	Cronobacter sp.	Bacteriophage
NC_031258	39696	Salmonella phage BP12A, complete genome.	NC_031258.1	Viruses; Duplodnaviria; Heunggongvirae; Uroviricota;Caudoviricetes; Caudovirales; Autographiviridae; Studiervirinae;Berlinvirus; Salmonella virus BP12A.	Unknown host	Salmonella enterica Hadar	47	Autographiviridae	Salmonella sp.	Bacteriophage
MG065688	44238	UNVERIFIED: Campylobacter phage A110b, complete genome.	MG065688.1	Viruses; Duplodnaviria; Heunggongvirae; Uroviricota;Caudoviricetes; Caudovirales; Drexlerviridae; Braunvirinae;Rtpvirus; unclassified Rtpvirus.	Campylobacter jejuni	Unknown lab host	0	Drexlerviridae	Campylobacter sp.	Bacteriophage
MK721195	17927	Enterococcus phage vB_EfaP_Efmus1, complete genome.	MK721195.1	Viruses; Duplodnaviria; Heunggongvirae; Uroviricota;Caudoviricetes; Caudovirales; Podoviridae; Picovirinae;unclassified Picovirinae.	Unknown host	Enterococcus faecalis strain Sorialis	25	Podoviridae	Enterococcus sp.	Bacteriophage
MH238466	33296	Pasteurella phage AFS-2018a, complete genome.	MH238466.1	Viruses; Duplodnaviria; Heunggongvirae; Uroviricota;Caudoviricetes; Caudovirales; Myoviridae; Bcepmuvirus; unclassifiedBcepmuvirus.	Pasteurella multocida	Unknown lab host	44	Myoviridae	Pasteurella sp.	Bacteriophage
NC_047964	39699	Dickeya phage Ninurta, complete genome.	NC_047964.1	Viruses; Duplodnaviria; Heunggongvirae; Uroviricota;Caudoviricetes; Caudovirales; Autographiviridae; Studiervirinae;Ningirsuvirus; Dickeya virus Ninurta.	Dickeya solani DSM 28711	Unknown lab host	46	Autographiviridae	Dickeya sp.	Bacteriophage
MN101228	108916	Klebsiella phage KPN4, complete genome.	MN101228.1	Viruses; Duplodnaviria; Heunggongvirae; Uroviricota;Caudoviricetes; Caudovirales; Demerecviridae; Sugarlandvirus;unclassified Sugarlandvirus.	Klebsiella oxytoca; Klebsiella penumoniae	Unknown lab host	145	Demerecviridae	Klebsiella sp.	Bacteriophage
MN510331	39704	Escherichia phage vB_EcoP_PR_Kaz2018, complete genome.	MN510331.1	Viruses; Duplodnaviria; Heunggongvirae; Uroviricota;Caudoviricetes; Caudovirales; Autographiviridae; Studiervirinae;Teseptimavirus.	Escherichia coli	Unknown lab host	45	Autographiviridae	Escherichia sp.	Bacteriophage
NC_048023	39747	Escherichia virus Vec13, complete genome.	NC_048023.1	Viruses; Duplodnaviria; Heunggongvirae; Uroviricota;Caudoviricetes; Caudovirales; Autographiviridae; Studiervirinae;Teseptimavirus.	Escherichia coli	Unknown lab host	53	Autographiviridae	Escherichia sp.	Bacteriophage
MK416009	33326	Klebsiella phage ST11-OXA245phi3.1, complete genome.	MK416009.1	Viruses; Duplodnaviria; Heunggongvirae; Uroviricota;Caudoviricetes; Caudovirales; Myoviridae; Peduovirinae; Peduovirus;unclassified Peduovirus.	Klebsiella pneumoniae ST11-OXA245	Unknown lab host	44	Myoviridae	Klebsiella sp.	Bacteriophage
NC_022918	132123	Staphylococcus phage S25-4 DNA, complete genome.	NC_022918.1	Viruses; Duplodnaviria; Heunggongvirae; Uroviricota;Caudoviricetes; Caudovirales; Herelleviridae; Twortvirinae;Kayvirus.	Unknown host	Unknown lab host	184	Herelleviridae	Staphylococcus sp.	Bacteriophage
NC_047942	39752	Escherichia phage Ebrios, complete genome.	NC_047942.1	Viruses; Duplodnaviria; Heunggongvirae; Uroviricota;Caudoviricetes; Caudovirales; Autographiviridae; Studiervirinae;Teseptimavirus; Escherichia virus Ebrios.	Escherichia coli C	Unknown lab host	53	Autographiviridae	Escherichia sp.	Bacteriophage
NC_024380	25740	Leuconostoc phage phiLN6B, complete genome.	NC_024380.1	Viruses; Duplodnaviria; Heunggongvirae; Uroviricota;Caudoviricetes; Caudovirales; Siphoviridae; Mccleskeyvirinae;Limdunavirus.	Leuconostoc pseudomesenteroides LN02	Unknown lab host	39	Siphoviridae	Leuconostoc sp.	Bacteriophage
NC_024789	45746	Escherichia phage bV_EcoS_AKS96, complete genome.	NC_024789.1	Viruses; Duplodnaviria; Heunggongvirae; Uroviricota;Caudoviricetes; Caudovirales; Drexlerviridae; Rogunavirinae;Rogunavirus.	Unknown host	E. coli O157:H7 R508 (phage type 14)	74	Drexlerviridae	Escherichia sp.	Bacteriophage
NC_048135	39767	UNVERIFIED: Enterobacter phage EcpYZU01, complete genome.	NC_048135.1	Viruses; Duplodnaviria; Heunggongvirae; Uroviricota;Caudoviricetes; Caudovirales; Autographiviridae; Studiervirinae;Kayfunavirus; Enterobacter virus EcpYZU01.	Enterobacter cloacae	Unknown lab host	0	Autographiviridae	Enterobacter sp.	Bacteriophage
NC_019718	45805	Enterobacteria phage vB_EcoS_Rogue1, complete genome.	NC_019718.1	Viruses; Duplodnaviria; Heunggongvirae; Uroviricota;Caudoviricetes; Caudovirales; Drexlerviridae; Rogunavirinae;Rogunavirus.	Unknown host	Escherichia coli	74	Drexlerviridae	Escherichia sp.	Bacteriophage
NC_047893	45814	Escherichia phage DTL, complete genome.	NC_047893.1	Viruses; Duplodnaviria; Heunggongvirae; Uroviricota;Caudoviricetes; Caudovirales; Drexlerviridae; Braunvirinae;Loudonvirus; Escherichia virus DTL.	Escherichia coli K12	Unknown lab host	60	Drexlerviridae	Escherichia sp.	Bacteriophage
NC_047789	39790	Pectobacterium phage PP74, complete genome.	NC_047789.1	Viruses; Duplodnaviria; Heunggongvirae; Uroviricota;Caudoviricetes; Caudovirales; Autographiviridae; Studiervirinae;Berlinvirus; Pectobacterium virus PP74.	Pectobacterium wasabiae PB20	Unknown lab host	50	Autographiviridae	Pectobacterium sp.	Bacteriophage
NC_048136	39793	Escherichia phage vB_EcoP-Ro45lw, complete genome.	NC_048136.1	Viruses; Duplodnaviria; Heunggongvirae; Uroviricota;Caudoviricetes; Caudovirales; Autographiviridae; Studiervirinae;Kayfunavirus; Escherichia virus Ro45lw.	Escherichia coli STEC O45	Unknown lab host	50	Autographiviridae	Escherichia sp.	Bacteriophage
NC_011040	39816	Enterobacteria phage BA14, complete genome.	NC_011040.1	Viruses; Duplodnaviria; Heunggongvirae; Uroviricota;Caudoviricetes; Caudovirales; Autographiviridae; Studiervirinae;Berlinvirus; Escherichia virus BA14.	Escherichia coli	Unknown lab host	52	Autographiviridae	Escherichia sp.	Bacteriophage
NC_047984	39825	Escherichia phage vB_EcoP_S523, complete genome.	NC_047984.1	Viruses; Duplodnaviria; Heunggongvirae; Uroviricota;Caudoviricetes; Caudovirales; Autographiviridae; Studiervirinae;Berlinvirus; Escherichia virus S523.	Escherichia coli MC1061	Unknown lab host	45	Autographiviridae	Escherichia sp.	Bacteriophage
MN840485	45917	Escherichia phage 2725-N35, complete genome.	MN840485.1	Viruses; Duplodnaviria; Heunggongvirae; Uroviricota;Caudoviricetes; Caudovirales; Drexlerviridae; Braunvirinae;Rtpvirus; unclassified Rtpvirus.	Eschericha coli	Unknown lab host	75	Drexlerviridae	Escherichia sp.	Bacteriophage
KU687351	39832	Citrobacter phage SH5, complete genome.	KU687351.1	Viruses; Duplodnaviria; Heunggongvirae; Uroviricota;Caudoviricetes; Caudovirales; Autographiviridae; Studiervirinae;Teseptimavirus.	Citrobacter freundii CF3	Unknown lab host	50	Autographiviridae	Citrobacter sp.	Bacteriophage
NC_010275	33507	Vibrio phage kappa proviral DNA, complete genome.	NC_010275.2	Viruses; Duplodnaviria; Heunggongvirae; Uroviricota;Caudoviricetes; Caudovirales; Myoviridae; Peduovirinae; Hpunavirus.	Vibrio sp.	Unknown lab host	45	Myoviridae	Vibrio sp.	Bacteriophage
NC_029015	33509	Salmonella phage SEN4, complete genome.	NC_029015.2	Viruses; Duplodnaviria; Heunggongvirae; Uroviricota;Caudoviricetes; Caudovirales; Myoviridae; Peduovirinae;Senquatrovirus; Salmonella virus SEN4.	Salmonella enterica subsp. salamae 200/01 II	Unknown lab host	47	Myoviridae	Salmonella sp.	Bacteriophage
NC_047837	9174	Flavobacterium phage FLiP, complete genome.	NC_047837.1	Viruses; Finnlakeviridae; Finnlakevirus; Flavobacterium virus FLiP.	Flavobacterium sp. B330	Unknown lab host	16	Finnlakeviridae	Flavobacterium sp.	Bacteriophage
MN184885	39848	Erwinia phage pEp_SNUABM_09, complete genome.	MN184885.1	Viruses; Duplodnaviria; Heunggongvirae; Uroviricota;Caudoviricetes; Caudovirales; Autographiviridae; Studiervirinae;Teseptimavirus.	Erwinia pyrifoliae	Unknown lab host	49	Autographiviridae	Erwinia sp.	Bacteriophage
MT074448	109372	Salmonella phage oldekolle, complete genome.	MT074448.1	Viruses; Duplodnaviria; Heunggongvirae; Uroviricota;Caudoviricetes; Caudovirales; Demerecviridae; Markadamsvirinae;Tequintavirus; unclassified Tequintavirus.	Salmonella enterica subsp. enterica serovar Enteritidis PT1	Unknown lab host	157	Demerecviridae	Salmonella sp.	Bacteriophage
NC_022744	39860	Erwinia phage FE44, complete genome.	NC_022744.1	Viruses; Duplodnaviria; Heunggongvirae; Uroviricota;Caudoviricetes; Caudovirales; Autographiviridae; Studiervirinae;Berlinvirus; Erwinia virus FE44.	Unknown host	Erwinia sp. 60	51	Autographiviridae	Erwinia sp.	Bacteriophage
NC_023588	33525	Stenotrophomonas phage Smp131, complete genome.	NC_023588.1	Viruses; Duplodnaviria; Heunggongvirae; Uroviricota;Caudoviricetes; Caudovirales; Myoviridae; Peduovirinae;Simpcentumvirus; Stenotrophomonas virus Smp131.	Stenotrophomonas maltophilia	Unknown lab host	46	Myoviridae	Stenotrophomonas sp.	Bacteriophage
NC_048002	39883	Escherichia phage SRT7, complete genome.	NC_048002.1	Viruses; Duplodnaviria; Heunggongvirae; Uroviricota;Caudoviricetes; Caudovirales; Autographiviridae; Studiervirinae;Foetvirus; Escherichia virus SRT7.	Escherichia coli	Unknown lab host	47	Autographiviridae	Escherichia sp.	Bacteriophage
LT961837	39888	Yersinia phage fPS-52 genome assembly, complete genome:	LT961837.1	Viruses; Duplodnaviria; Heunggongvirae; Uroviricota;Caudoviricetes; Caudovirales; Autographiviridae; Studiervirinae;Teseptimavirus.	Unknown host	Unknown lab host	50	Autographiviridae	Yersinia sp.	Bacteriophage
NC_047791	53333	Pectobacterium phage PP101, complete genome.	NC_047791.1	Viruses; Duplodnaviria; Heunggongvirae; Uroviricota;Caudoviricetes; Caudovirales; Chaseviridae; Suwonvirus;Pectobacterium virus PP101.	Pectobacterium carotovorum subsp. carotovorum PB29	Unknown lab host	79	Chaseviridae	Pectobacterium sp.	Bacteriophage
NC_048014	39906	Klebsiella phage vB_KpnP_IME321, complete genome.	NC_048014.1	Viruses; Duplodnaviria; Heunggongvirae; Uroviricota;Caudoviricetes; Caudovirales; Autographiviridae; Studiervirinae;Przondovirus; Klebsiella virus IME321.	Klebsiella pneumoniae 409	Unknown lab host	49	Autographiviridae	Klebsiella sp.	Bacteriophage
NC_019404	46054	Enterobacteria phage vB_EcoS_ACG-M12, complete genome.	NC_019404.1	Viruses; Duplodnaviria; Heunggongvirae; Uroviricota;Caudoviricetes; Caudovirales; Drexlerviridae; Braunvirinae;Guelphvirus.	Unknown host	Escherichia coli	78	Drexlerviridae	Escherichia sp.	Bacteriophage
NC_047819	39906	Pectobacterium phage PPWS4 DNA, complete genome.	NC_047819.1	Viruses; Duplodnaviria; Heunggongvirae; Uroviricota;Caudoviricetes; Caudovirales; Autographiviridae; Studiervirinae;Pektosvirus; Pectobacterium virus PPWS4.	Unknown host	Unknown lab host	49	Autographiviridae	Pectobacterium sp.	Bacteriophage
NC_047895	39919	Escherichia phage EG1, complete genome.	NC_047895.1	Viruses; Duplodnaviria; Heunggongvirae; Uroviricota;Caudoviricetes; Caudovirales; Autographiviridae; Studiervirinae;Teseptimavirus; Escherichia virus EG1.	Escherichia coli str. K-12 substr. MG1655	Unknown lab host	51	Autographiviridae	Escherichia sp.	Bacteriophage
NC_007291	46072	Enterobacteria phage JK06, complete genome.	NC_007291.1	Viruses; Duplodnaviria; Heunggongvirae; Uroviricota;Caudoviricetes; Caudovirales; Drexlerviridae; Rogunavirinae;Rogunavirus.	Escherichia coli O157:H7	Unknown lab host	82	Drexlerviridae	Escherichia sp.	Bacteriophage
NC_047978	54065	Erwinia phage Faunus, complete genome.	NC_047978.1	Viruses; Duplodnaviria; Heunggongvirae; Uroviricota;Caudoviricetes; Caudovirales; Chaseviridae; Faunusvirus; Erwiniavirus Faunus.	Erwinia amylovora	Unknown lab host	78	Chaseviridae	Erwinia sp.	Bacteriophage
NC_007603	46219	Enterobacteria phage RTP, complete genome.	NC_007603.1	Viruses; Duplodnaviria; Heunggongvirae; Uroviricota;Caudoviricetes; Caudovirales; Drexlerviridae; Braunvirinae;Rtpvirus.	Escherichia coli	Unknown lab host	75	Drexlerviridae	Escherichia sp.	Bacteriophage
MH745368	109515	Escherichia phage fp01, complete genome.	MH745368.2	Viruses; Duplodnaviria; Heunggongvirae; Uroviricota;Caudoviricetes; Caudovirales; Demerecviridae; Markadamsvirinae;Tequintavirus; unclassified Tequintavirus.	Escherichia coli; Salmonella sp.	Unknown lab host	158	Demerecviridae	Escherichia sp.	Bacteriophage
NC_020482	39921	Pelagibacter phage HTVC011P, complete genome.	NC_020482.1	Viruses; Duplodnaviria; Heunggongvirae; Uroviricota;Caudoviricetes; Caudovirales; Autographiviridae; Stopavirus;Pelagibacter virus HTVC011P.	Candidatus Pelagibacter ubique HTCC1062	Unknown lab host	45	Autographiviridae	Candidatus sp.	Bacteriophage
NC_048208	46553	Enterobacteria phage vB_EcoS_IME542, complete genome.	NC_048208.1	Viruses; Duplodnaviria; Heunggongvirae; Uroviricota;Caudoviricetes; Caudovirales; Drexlerviridae; Tunavirinae;unclassified Tunavirinae.	Escherichia coli BL21(DE3)	Unknown lab host	71	Drexlerviridae	Escherichia sp.	Bacteriophage
MN450150	39938	Pantoea phage vB_PagP-SK1, complete genome.	MN450150.1	Viruses; Duplodnaviria; Heunggongvirae; Uroviricota;Caudoviricetes; Caudovirales; Autographiviridae; Studiervirinae;Przondovirus; unclassified Przondovirus.	Pantoea agglomerans SN01121	Unknown lab host	42	Autographiviridae	Pantoea sp.	Bacteriophage
NC_047818	33540	Klebsiella phage 4 LV-2017, complete genome.	NC_047818.1	Viruses; Duplodnaviria; Heunggongvirae; Uroviricota;Caudoviricetes; Caudovirales; Myoviridae; Peduovirinae; Peduovirus;unclassified Peduovirus.	Klebsiella pneumoniae KL49	Unknown lab host	38	Myoviridae	Klebsiella sp.	Bacteriophage
NC_001895	33593	Enterobacteria phage P2, complete genome.	NC_001895.1	Viruses; Duplodnaviria; Heunggongvirae; Uroviricota;Caudoviricetes; Caudovirales; Myoviridae; Peduovirinae; Peduovirus.	Escherichia coli	Escherichia coli	43	Myoviridae	Escherichia sp.	Bacteriophage
AY264774	39938	Enterobacteria phage T7, complete genome.	AY264774.1	Viruses; Duplodnaviria; Heunggongvirae; Uroviricota;Caudoviricetes; Caudovirales; Autographiviridae; Studiervirinae;Teseptimavirus.	Unknown host	Unknown lab host	57	Autographiviridae	Enterobacteriaceae sp.	Bacteriophage
HG796225	33596	Clostridium phage phiCDHM13 complete genome.	HG796225.1	Viruses; Duplodnaviria; Heunggongvirae; Uroviricota;Caudoviricetes; Caudovirales; Myoviridae.	Clostridium difficile	Unknown lab host	50	Myoviridae	Clostridium sp.	Bacteriophage
NC_009875	17938	Staphylococcus phage SAP-2, complete genome.	NC_009875.1	Viruses; Duplodnaviria; Heunggongvirae; Uroviricota;Caudoviricetes; Caudovirales; Podoviridae; Rakietenvirinae;Rosenblumvirus; unclassified Rosenblumvirus.	Staphylococcus aureus	Unknown lab host	20	Podoviridae	Staphylococcus sp.	Bacteriophage
MH248069	17961	Clostridium phage CPS2, complete genome.	MH248069.1	Viruses; Duplodnaviria; Heunggongvirae; Uroviricota;Caudoviricetes; Caudovirales; Podoviridae; Picovirinae;unclassified Picovirinae.	Clostridium perfringens ATCC 13124	Unknown lab host	25	Podoviridae	Clostridium sp.	Bacteriophage
MN850591	46660	Escherichia phage aalborv, complete genome.	MN850591.1	Viruses; Duplodnaviria; Heunggongvirae; Uroviricota;Caudoviricetes; Caudovirales; Drexlerviridae; Tempevirinae;Hanrivervirus; unclassified Hanrivervirus.	Escherichia coli K-12 MG1655	Unknown lab host	71	Drexlerviridae	Escherichia sp.	Bacteriophage
MN212906	39963	Acinetobacter phage vB_AbaP_D2M, complete genome.	MN212906.1	Viruses; Duplodnaviria; Heunggongvirae; Uroviricota;Caudoviricetes; Caudovirales; Autographiviridae; Beijerinckvirinae;Friunavirus; unclassified Friunavirus.	Acinetobacter baumannii	Unknown lab host	42	Autographiviridae	Acinetobacter sp.	Bacteriophage
NC_047810	46717	Escherichia phage vB_EcoS-IME253, complete genome.	NC_047810.1	Viruses; Duplodnaviria; Heunggongvirae; Uroviricota;Caudoviricetes; Caudovirales; Drexlerviridae; Braunvirinae;Rtpvirus; Escherichia virus IME253.	Escherichia coli	Unknown lab host	74	Drexlerviridae	Escherichia sp.	Bacteriophage
MT350293	39964	Enterococcus phage EFA-2, complete genome.	MT350293.1	Viruses; Duplodnaviria; Heunggongvirae; Uroviricota;Caudoviricetes; Caudovirales; Autographiviridae; Studiervirinae;Teseptimavirus.	Enterococcus faecalis	Unknown lab host	49	Autographiviridae	Enterococcus sp.	Bacteriophage
NC_042124	39964	Acinetobacter phage vB_AbaP_D2, complete genome.	NC_042124.1	Viruses; Duplodnaviria; Heunggongvirae; Uroviricota;Caudoviricetes; Caudovirales; Autographiviridae; Beijerinckvirinae;Friunavirus; unclassified Friunavirus.	Acinetobacter baumannii	Unknown lab host	47	Autographiviridae	Acinetobacter sp.	Bacteriophage
MN481365	40037	Escherichia phage vB_EcoP_PHB19, complete genome.	MN481365.1	Viruses; Duplodnaviria; Heunggongvirae; Uroviricota;Caudoviricetes; Caudovirales; Autographiviridae; Studiervirinae;Teseptimavirus.	Escherichia coli	Unknown lab host	50	Autographiviridae	Escherichia sp.	Bacteriophage
NC_047842	40048	Klebsiella phage 2044-307w, complete genome.	NC_047842.1	Viruses; Duplodnaviria; Heunggongvirae; Uroviricota;Caudoviricetes; Caudovirales; Autographiviridae; Studiervirinae;Przondovirus; Klebsiella virus 2044-307w.	Klebsiella pneumoniae K2044	Unknown lab host	44	Autographiviridae	Klebsiella sp.	Bacteriophage
MN080711	40050	Escherichia phage vB_Eco_D226, complete genome.	MN080711.1	Viruses; Duplodnaviria; Heunggongvirae; Uroviricota;Caudoviricetes; Caudovirales; Autographiviridae; Studiervirinae;Teseptimavirus.	Escherichia coli	Unknown lab host	43	Autographiviridae	Escherichia sp.	Bacteriophage
NC_048180	40058	Shigella phage VB_Ship_A7, complete genome.	NC_048180.1	Viruses; Duplodnaviria; Heunggongvirae; Uroviricota;Caudoviricetes; Caudovirales; Autographiviridae; Studiervirinae;Berlinvirus; Shigella virus A7.	Shigella flexneri A7	Unknown lab host	43	Autographiviridae	Shigella sp.	Bacteriophage
NC_048071	40060	Escherichia phage IMM-002, complete genome.	NC_048071.1	Viruses; Duplodnaviria; Heunggongvirae; Uroviricota;Caudoviricetes; Caudovirales; Autographiviridae; Studiervirinae;Teseptimavirus.	enterotoxigenic Escherichia coli 278485-2	Unknown lab host	83	Autographiviridae	Escherichia sp.	Bacteriophage
LT962475	40075	Yersinia phage fPS-54-ocr genome assembly, complete genome:	LT962475.1	Viruses; Duplodnaviria; Heunggongvirae; Uroviricota;Caudoviricetes; Caudovirales; Autographiviridae; Studiervirinae;Teseptimavirus.	Unknown host	Unknown lab host	48	Autographiviridae	Yersinia sp.	Bacteriophage
MN585130	40114	Klebsiella phage vB_Kp168, complete genome.	MN585130.1	Viruses; Duplodnaviria; Heunggongvirae; Uroviricota;Caudoviricetes; Caudovirales; Autographiviridae; Studiervirinae;Przondovirus; unclassified Przondovirus.	Klebsiella pneumoniae	Unknown lab host	48	Autographiviridae	Klebsiella sp.	Bacteriophage
NC_048052	40131	Dickeya phage vB_DsoP_JA10, complete genome.	NC_048052.1	Viruses; Duplodnaviria; Heunggongvirae; Uroviricota;Caudoviricetes; Caudovirales; Autographiviridae; Studiervirinae;Teseptimavirus.	Dickeya solani MK10	Unknown lab host	50	Autographiviridae	Dickeya sp.	Bacteriophage
NC_047886	40142	Pectobacterium phage DU_PP_II, complete genome.	NC_047886.1	Viruses; Duplodnaviria; Heunggongvirae; Uroviricota;Caudoviricetes; Caudovirales; Autographiviridae; Studiervirinae;Teseptimavirus.	Pectobacterium sp.	Unknown lab host	42	Autographiviridae	Pectobacterium sp.	Bacteriophage
NC_047799	40163	Klebsiella phage K5-4, complete genome.	NC_047799.1	Viruses; Duplodnaviria; Heunggongvirae; Uroviricota;Caudoviricetes; Caudovirales; Autographiviridae; Studiervirinae;Przondovirus; Klebsiella virus K5-4.	Klebsiella pneumoniae NTUH-K44	Unknown lab host	42	Autographiviridae	Klebsiella sp.	Bacteriophage
MN013082	40171	Klebsiella phage vB_KpnP_Sibilus, complete genome.	MN013082.1	Viruses; Duplodnaviria; Heunggongvirae; Uroviricota;Caudoviricetes; Caudovirales; Autographiviridae; Studiervirinae;Teseptimavirus.	Unknown host	Klebsiella pneumoniae	53	Autographiviridae	Klebsiella sp.	Bacteriophage
AP019522	132152	Staphylococcal phage MR003 DNA, complete genome.	AP019522.1	Viruses; Duplodnaviria; Heunggongvirae; Uroviricota;Caudoviricetes; Caudovirales; Herelleviridae; Twortvirinae;Silviavirus; unclassified Silviavirus.	Staphylococcus aureus RN4220	Unknown lab host	185	Herelleviridae	Staphylococcus sp.	Bacteriophage
NC_020870	25865	Leuconostoc phage phiLN04, complete genome.	NC_020870.1	Viruses; Duplodnaviria; Heunggongvirae; Uroviricota;Caudoviricetes; Caudovirales; Siphoviridae; Mccleskeyvirinae;Limdunavirus.	Leuconostoc pseudomesenteroides LN02	Unknown lab host	39	Siphoviridae	Leuconostoc sp.	Bacteriophage
MK448942	25927	Streptococcus phage Javan448, complete genome.	MK448942.1	Viruses; Duplodnaviria; Heunggongvirae; Uroviricota;Caudoviricetes; Caudovirales; Siphoviridae.	Streptococcus pyogenes Alab49	Unknown lab host	38	Siphoviridae	Streptococcus sp.	Bacteriophage
AF065411	26111	Methanobacterium phage psiM2, complete genome.	AF065411.1	Viruses; Duplodnaviria; Heunggongvirae; Uroviricota;Caudoviricetes; Caudovirales; Siphoviridae.	Methanobacterium thermoautotrophicum Marburg	Unknown lab host	31	Siphoviridae	Methanobacterium sp.	Bacteriophage
NC_047824	54319	Shewanella phage SppYZU05, complete genome.	NC_047824.1	Viruses; Duplodnaviria; Heunggongvirae; Uroviricota;Caudoviricetes; Caudovirales; Chaseviridae; Yushanvirus; Shewanellavirus SppYZU05.	Unknown host	Shewanella putrefaciens	69	Chaseviridae	Shewanella sp.	Bacteriophage
NC_022750	33628	Enterobacteria phage fiAA91-ss, complete genome.	NC_022750.1	Viruses; Duplodnaviria; Heunggongvirae; Uroviricota;Caudoviricetes; Caudovirales; Myoviridae; Peduovirinae; Peduovirus;Escherichia virus fiAA91ss.	Escherichia coli O157:H7	Shigella sonnei 866	40	Myoviridae	Escherichia sp.	Bacteriophage
NC_047981	40184	Pseudomonas phage PspYZU08, complete genome.	NC_047981.1	Viruses; Duplodnaviria; Heunggongvirae; Uroviricota;Caudoviricetes; Caudovirales; Autographiviridae; Studiervirinae;Pijolavirus; Pseudomonas virus PspYZU08.	Unknown host	Pseudomonas sp.	48	Autographiviridae	Pseudomonas sp.	Bacteriophage
NC_021062	40192	Pseudomonas phage Phi-S1, complete genome.	NC_021062.1	Viruses; Duplodnaviria; Heunggongvirae; Uroviricota;Caudoviricetes; Caudovirales; Autographiviridae; Studiervirinae;Teseptimavirus.	Pseudomonas fluorescens	Unknown lab host	47	Autographiviridae	Pseudomonas sp.	Bacteriophage
NC_018273	26201	Leuconostoc phage Lmd1, complete genome.	NC_018273.1	Viruses; Duplodnaviria; Heunggongvirae; Uroviricota;Caudoviricetes; Caudovirales; Siphoviridae; Mccleskeyvirinae;Limdunavirus.	Leuconostoc mesenteroides subsp. dextranicum A1 (LMGT 3752)	Unknown lab host	40	Siphoviridae	Leuconostoc sp.	Bacteriophage
KF771236	46719	Escherichia phage bV_EcoS_AHP24, complete genome.	KF771236.1	Viruses; Duplodnaviria; Heunggongvirae; Uroviricota;Caudoviricetes; Caudovirales; Drexlerviridae; Rogunavirinae;Rogunavirus.	Unknown host	E. coli O157:H7 R508 (phage type 14)	78	Drexlerviridae	Escherichia sp.	Bacteriophage
NC_024793	46847	Escherichia phage bV_EcoS_AHP42, complete genome.	NC_024793.1	Viruses; Duplodnaviria; Heunggongvirae; Uroviricota;Caudoviricetes; Caudovirales; Drexlerviridae; Rogunavirinae;Rogunavirus.	Unknown host	E. coli O157:H7 R508 (phage type 14)	76	Drexlerviridae	Escherichia sp.	Bacteriophage
NC_047826	40214	Pseudomonas virus WRT, complete genome.	NC_047826.1	Viruses; Duplodnaviria; Heunggongvirae; Uroviricota;Caudoviricetes; Caudovirales; Autographiviridae; Studiervirinae;Teseptimavirus.	Unknown host	Pseudomonas fluorescens group	49	Autographiviridae	Pseudomonas sp.	Bacteriophage
MK290739	40227	Pectobacterium phage Q19, complete genome.	MK290739.2	Viruses; Duplodnaviria; Heunggongvirae; Uroviricota;Caudoviricetes; Caudovirales; Autographiviridae; Studiervirinae;Teseptimavirus.	Pectobacterium carotovorum subsp. brasiliense F128	Unknown lab host	49	Autographiviridae	Pectobacterium sp.	Bacteriophage
NC_048129	40236	Klebsiella phage KN1-1 DNA, complete genome.	NC_048129.1	Viruses; Duplodnaviria; Heunggongvirae; Uroviricota;Caudoviricetes; Caudovirales; Autographiviridae; Studiervirinae;Przondovirus; Klebsiella virus KN1-1.	Klebsiella sp.	Unknown lab host	22	Autographiviridae	Klebsiella sp.	Bacteriophage
MK610268	40286	Aeromonas phage vB_AsoP_Ca, complete genome.	MK610268.1	Viruses; Duplodnaviria; Heunggongvirae; Uroviricota;Caudoviricetes; Caudovirales; Autographiviridae; Studiervirinae;Teseptimavirus.	Aeromonas sobria	Unknown lab host	50	Autographiviridae	Aeromonas sp.	Bacteriophage
NC_047777	40291	Escherichia phage ZG49, complete genome.	NC_047777.1	Viruses; Duplodnaviria; Heunggongvirae; Uroviricota;Caudoviricetes; Caudovirales; Autographiviridae; Studiervirinae;Kayfunavirus; Escherichia virus ZG49.	Escherichia coli 49	Unknown lab host	44	Autographiviridae	Escherichia sp.	Bacteriophage
MN270889	40313	Ralstonia phage P-PSG-11, complete genome.	MN270889.1	Viruses; Duplodnaviria; Heunggongvirae; Uroviricota;Caudoviricetes; Caudovirales; Autographiviridae; unclassifiedAutographiviridae.	Ralstonia solanacearum	Unknown lab host	48	Autographiviridae	Ralstonia sp.	Bacteriophage
NC_047971	40337	Klebsiella virus KP32 isolate 196, complete genome.	NC_047971.1	Viruses; Duplodnaviria; Heunggongvirae; Uroviricota;Caudoviricetes; Caudovirales; Autographiviridae; Studiervirinae;Przondovirus.	Klebsiella pneumoniae	Unknown lab host	40	Autographiviridae	Klebsiella sp.	Bacteriophage
NC_010463	33693	Enterobacteria phage Fels-2, complete genome.	NC_010463.1	Viruses; Duplodnaviria; Heunggongvirae; Uroviricota;Caudoviricetes; Caudovirales; Myoviridae; Peduovirinae; Peduovirus.	Salmonella typhimurium LT2	Unknown lab host	47	Myoviridae	Salmonella sp.	Bacteriophage
MK907238	33731	Escherichia phage vB_EcoM-12474IV, complete genome.	MK907238.1	Viruses; Duplodnaviria; Heunggongvirae; Uroviricota;Caudoviricetes; Caudovirales; Myoviridae; Peduovirinae; Peduovirus;unclassified Peduovirus.	Unknown host	Escherichia coli DSM 12242	44	Myoviridae	Escherichia sp.	Bacteriophage
NC_048138	40352	Klebsiella phage Henu1, complete genome.	NC_048138.1	Viruses; Duplodnaviria; Heunggongvirae; Uroviricota;Caudoviricetes; Caudovirales; Autographiviridae; Studiervirinae;Przondovirus; Klebsiella virus Henu1.	Klebsiella pneumoniae	Unknown lab host	42	Autographiviridae	Klebsiella sp.	Bacteriophage
MN176574	40361	Klebsiella phage vB_KpnP_IME335, complete genome.	MN176574.1	Viruses; Duplodnaviria; Heunggongvirae; Uroviricota;Caudoviricetes; Caudovirales; Autographiviridae; Studiervirinae;Przondovirus; unclassified Przondovirus.	Klebsiella pneumoniae	Unknown lab host	45	Autographiviridae	Klebsiella sp.	Bacteriophage
NC_048025	40387	Shigella phage SFPH2, complete genome.	NC_048025.1	Viruses; Duplodnaviria; Heunggongvirae; Uroviricota;Caudoviricetes; Caudovirales; Autographiviridae; Studiervirinae;Kayfunavirus; Shigella virus SFPH2.	Shigella flexneri	Unknown lab host	49	Autographiviridae	Shigella sp.	Bacteriophage
NC_047772	40395	Klebsiella phage vB_KpnP_KpV767, complete genome.	NC_047772.1	Viruses; Duplodnaviria; Heunggongvirae; Uroviricota;Caudoviricetes; Caudovirales; Autographiviridae; Studiervirinae;Przondovirus; Klebsiella virus KpV767.	Klebsiella pneumoniae	Unknown lab host	52	Autographiviridae	Klebsiella sp.	Bacteriophage
NC_028766	33755	Mannheimia phage vB_MhM_3927AP2, complete genome.	NC_028766.1	Viruses; Duplodnaviria; Heunggongvirae; Uroviricota;Caudoviricetes; Caudovirales; Myoviridae.	Mannheimia haemolytica 3927A	Unknown lab host	50	Myoviridae	Mannheimia sp.	Bacteriophage
NC_041967	40409	Acinetobacter phage WCHABP5, complete genome.	NC_041967.1	Viruses; Duplodnaviria; Heunggongvirae; Uroviricota;Caudoviricetes; Caudovirales; Autographiviridae; Beijerinckvirinae;Friunavirus; Acinetobacter virus WCHABP5.	Unknown host	Acinetobacter baumannii WCHAB1334	47	Autographiviridae	Acinetobacter sp.	Bacteriophage
NC_023736	40411	Ralstonia phage RSB2 DNA, complete genome.	NC_023736.1	Viruses; Duplodnaviria; Heunggongvirae; Uroviricota;Caudoviricetes; Caudovirales; Autographiviridae; Kelmasvirus;Ralstonia virus RSB2.	Ralstonia solanacearum	Unknown lab host	52	Autographiviridae	Ralstonia sp.	Bacteriophage
LT962380	40429	Yersinia phage fPS-85 genome assembly, complete genome:	LT962380.1	Viruses; Duplodnaviria; Heunggongvirae; Uroviricota;Caudoviricetes; Caudovirales; Autographiviridae; Studiervirinae;Teseptimavirus.	Unknown host	Unknown lab host	49	Autographiviridae	Yersinia sp.	Bacteriophage
NC_026582	4817	Uncultured phage WW-nAnB, complete genome.	NC_026582.1	Viruses; Monodnaviria; Loebvirae; Hofneiviricota; Faserviricetes;Tubulavirales; Inoviridae; environmental samples.	Unknown host	Unknown lab host	8	Inoviridae	Unknown sp.	Bacteriophage
KX190832	26471	Bacillus phage vB_BtS_BMBtp13, complete genome.	KX190832.1	Viruses; Duplodnaviria; Heunggongvirae; Uroviricota;Caudoviricetes; Caudovirales; Siphoviridae.	Bacillus thuringiensis BGSC 4R1	Unknown lab host	30	Siphoviridae	Bacillus sp.	Bacteriophage
JN175269	26499	Pseudomonas phage phi_Pto-bp6g, complete genome.	JN175269.1	Viruses; Duplodnaviria; Heunggongvirae; Uroviricota;Caudoviricetes; Caudovirales; Siphoviridae; Chungbukvirus;Pseudomonas virus Ptobp6g.	Pseudomonas tolaasii	Unknown lab host	68	Siphoviridae	Pseudomonas sp.	Bacteriophage
NC_048057	40441	Dickeya phage Katbat, complete genome.	NC_048057.1	Viruses; Duplodnaviria; Heunggongvirae; Uroviricota;Caudoviricetes; Caudovirales; Autographiviridae; Studiervirinae;Aarhusvirus; Dickeya virus Katbat.	Dickeya solani DSM28711	Unknown lab host	52	Autographiviridae	Dickeya sp.	Bacteriophage
NC_031943	40470	Escherichia phage vB_EcoP_GA2A, complete genome.	NC_031943.1	Viruses; Duplodnaviria; Heunggongvirae; Uroviricota;Caudoviricetes; Caudovirales; Autographiviridae; Studiervirinae;Kayfunavirus; Escherichia virus GA2A.	Unknown host	Escherichia coli O:45 strain C1328	56	Autographiviridae	Escherichia sp.	Bacteriophage
MN552146	26526	Leuconostoc phage P965, complete genome.	MN552146.1	Viruses; Duplodnaviria; Heunggongvirae; Uroviricota;Caudoviricetes; Caudovirales; Siphoviridae; Mccleskeyvirinae;Limdunavirus; unlassified Lmd1virus.	Leuconostoc pseudomesenteroides	Unknown lab host	38	Siphoviridae	Leuconostoc sp.	Bacteriophage
NC_024362	40472	Pseudomonas phage phiPSA2, complete genome.	NC_024362.1	Viruses; Duplodnaviria; Heunggongvirae; Uroviricota;Caudoviricetes; Caudovirales; Autographiviridae; Studiervirinae;Teseptimavirus.	Pseudomonas syringae pv. actinidiae	Unknown lab host	47	Autographiviridae	Pseudomonas sp.	Bacteriophage
NC_028863	40477	Escherichia phage P694, complete genome.	NC_028863.1	Viruses; Duplodnaviria; Heunggongvirae; Uroviricota;Caudoviricetes; Caudovirales; Autographiviridae; Studiervirinae;Berlinvirus; Escherichia virus P694.	Escherichia coli DE69	Unknown lab host	50	Autographiviridae	Escherichia sp.	Bacteriophage
NC_008364	26537	Lactococcus phage Q54, complete genome.	NC_008364.1	Viruses; Duplodnaviria; Heunggongvirae; Uroviricota;Caudoviricetes; Caudovirales; Siphoviridae.	Lactococcus lactis	Unknown lab host	47	Siphoviridae	Lactococcus sp.	Bacteriophage
NC_047961	40484	Dickeya phage Dagda, complete genome.	NC_047961.1	Viruses; Duplodnaviria; Heunggongvirae; Uroviricota;Caudoviricetes; Caudovirales; Autographiviridae; Studiervirinae;Aarhusvirus; Dickeya virus Dagda.	Dickeya solani	Unknown lab host	53	Autographiviridae	Dickeya sp.	Bacteriophage
MT074449	109539	Salmonella phage bombadil, complete genome.	MT074449.1	Viruses; Duplodnaviria; Heunggongvirae; Uroviricota;Caudoviricetes; Caudovirales; Demerecviridae; Markadamsvirinae;Epseptimavirus; unclassified Epseptimavirus.	Salmonella enterica subsp. enterica serovar Enteritidis PT1	Unknown lab host	161	Demerecviridae	Salmonella sp.	Bacteriophage
MK907237	33807	Escherichia phage vB_EcoM-12474III, complete genome.	MK907237.1	Viruses; Duplodnaviria; Heunggongvirae; Uroviricota;Caudoviricetes; Caudovirales; Myoviridae; Peduovirinae; Peduovirus;unclassified Peduovirus.	Unknown host	Escherichia coli DSM 12242	44	Myoviridae	Escherichia sp.	Bacteriophage
HG803181	33828	Vibrio phage PV94 complete genome.	HG803181.1	Viruses; Duplodnaviria; Heunggongvirae; Uroviricota;Caudoviricetes; Caudovirales; Myoviridae; Peduovirinae;Vulnificusvirus; Vibrio virus PV94.	Vibrio vulnificus	Unknown lab host	0	Myoviridae	Vibrio sp.	Bacteriophage
NC_047827	40491	Pseudomonas virus KNP, complete genome.	NC_047827.1	Viruses; Duplodnaviria; Heunggongvirae; Uroviricota;Caudoviricetes; Caudovirales; Autographiviridae; Studiervirinae;Teseptimavirus.	Unknown host	Pseudomonas fluorescens group	50	Autographiviridae	Pseudomonas sp.	Bacteriophage
MK433578	33839	Klebsiella phage ST15-OXA48phi14.1, complete genome.	MK433578.1	Viruses; Duplodnaviria; Heunggongvirae; Uroviricota;Caudoviricetes; Caudovirales; Myoviridae; Peduovirinae; Peduovirus;unclassified Peduovirus.	Klebsiella pneumoniae ST15-OXA48	Unknown lab host	46	Myoviridae	Klebsiella sp.	Bacteriophage
MN022787	109654	Salmonella virus VSe12, complete genome.	MN022787.1	Viruses; Duplodnaviria; Heunggongvirae; Uroviricota;Caudoviricetes; Caudovirales; Demerecviridae; Markadamsvirinae;Tequintavirus; unclassified Tequintavirus.	Salmonella enterica subsp. enterica serovar Enteritidis	Unknown lab host	166	Demerecviridae	Salmonella sp.	Bacteriophage
NC_041905	40493	Acinetobacter phage SH-Ab 15519, complete genome.	NC_041905.1	Viruses; Duplodnaviria; Heunggongvirae; Uroviricota;Caudoviricetes; Caudovirales; Autographiviridae; Beijerinckvirinae;Friunavirus; Acinetobacter virus SH-Ab 15519.	Acinetobacter baumannii	Unknown lab host	51	Autographiviridae	Acinetobacter sp.	Bacteriophage
NC_047747	40525	Pseudomonas phage phiPsa17, complete genome.	NC_047747.1	Viruses; Duplodnaviria; Heunggongvirae; Uroviricota;Caudoviricetes; Caudovirales; Autographiviridae; Studiervirinae;Teseptimavirus.	Pseudomonas syringae pv. actinidiae ICMP 18800	Unknown lab host	49	Autographiviridae	Pseudomonas sp.	Bacteriophage
NC_048114	40539	Klebsiella phage kpssk3, complete genome.	NC_048114.1	Viruses; Duplodnaviria; Heunggongvirae; Uroviricota;Caudoviricetes; Caudovirales; Autographiviridae; Studiervirinae;Przondovirus; Klebsiella virus kpssk3.	Klebsiella pneumoniae SSK3	Unknown lab host	42	Autographiviridae	Klebsiella sp.	Bacteriophage
NC_024787	132541	Listeria phage LMTA-148, complete genome.	NC_024787.1	Viruses; Duplodnaviria; Heunggongvirae; Uroviricota;Caudoviricetes; Caudovirales; Herelleviridae; Jasinkavirinae;Pecentumvirus; Listeria virus LMTA148.	Listeria monocytogenes	Unknown lab host	177	Herelleviridae	Listeria sp.	Bacteriophage
FJ230960	132562	Bacillus phage SPO1, complete genome.	FJ230960.1	Viruses; Duplodnaviria; Heunggongvirae; Uroviricota;Caudoviricetes; Caudovirales; Herelleviridae; Spounavirinae;Okubovirus.	Unknown host	Bacillus subtilis	204	Herelleviridae	Bacillus sp.	Bacteriophage
MK721188	17966	Enterococcus phage vB_EfaP_Ef6.2, complete genome.	MK721188.1	Viruses; Duplodnaviria; Heunggongvirae; Uroviricota;Caudoviricetes; Caudovirales; Podoviridae; Picovirinae;unclassified Picovirinae.	Unknown host	Enterococcus faecalis strain AH6	26	Podoviridae	Enterococcus sp.	Bacteriophage
NC_047970	40540	Klebsiella virus KP32 isolate 195, complete genome.	NC_047970.1	Viruses; Duplodnaviria; Heunggongvirae; Uroviricota;Caudoviricetes; Caudovirales; Autographiviridae; Studiervirinae;Przondovirus.	Klebsiella pneumoniae	Unknown lab host	47	Autographiviridae	Klebsiella sp.	Bacteriophage
NC_024210	47112	Escherichia phage e4/1c, complete genome.	NC_024210.1	Viruses; Duplodnaviria; Heunggongvirae; Uroviricota;Caudoviricetes; Caudovirales; Drexlerviridae; Rogunavirinae;Rogunavirus.	Unknown host	Unknown lab host	72	Drexlerviridae	Escherichia sp.	Bacteriophage
KX555527	26559	Leuconostoc phage LDG, complete genome.	KX555527.1	Viruses; Duplodnaviria; Heunggongvirae; Uroviricota;Caudoviricetes; Caudovirales; Siphoviridae; Mccleskeyvirinae;Limdunavirus; unlassified Lmd1virus.	Leuconostoc pseudomesenteroides R707	Unknown lab host	40	Siphoviridae	Leuconostoc sp.	Bacteriophage
MN395291	40540	Acinetobacter phage vB_AbaP_IME546, complete genome.	MN395291.1	Viruses; Duplodnaviria; Heunggongvirae; Uroviricota;Caudoviricetes; Caudovirales; Autographiviridae; Beijerinckvirinae;Friunavirus; unclassified Friunavirus.	Acinetobacter baumannii	Unknown lab host	50	Autographiviridae	Acinetobacter sp.	Bacteriophage
NC_020871	133057	Listeria phage vB_LmoM_AG20, complete genome.	NC_020871.1	Viruses; Duplodnaviria; Heunggongvirae; Uroviricota;Caudoviricetes; Caudovirales; Herelleviridae; Jasinkavirinae;Pecentumvirus; Listeria virus AG20.	Unknown host	Listeria monocytogenes CRIFS culture collection code: C519	178	Herelleviridae	Listeria sp.	Bacteriophage
NC_030933	133798	Staphylococcus phage Stau2, complete genome.	NC_030933.1	Viruses; Duplodnaviria; Heunggongvirae; Uroviricota;Caudoviricetes; Caudovirales; Herelleviridae; Twortvirinae;Silviavirus.	Staphylococcus aureus	Unknown lab host	177	Herelleviridae	Staphylococcus sp.	Bacteriophage
MN563793	33851	Vibrio phage vB_ValM-yong1, complete genome.	MN563793.1	Viruses; Duplodnaviria; Heunggongvirae; Uroviricota;Caudoviricetes; Caudovirales; Myoviridae; Peduovirinae; Hpunavirus;unclassified Hpunavirus.	Vibrio alginolyticus	Unknown lab host	48	Myoviridae	Vibrio sp.	Bacteriophage
MH729379	133806	Aerococcus phage vB_AviM_AVP, complete genome.	MH729379.1	Viruses; Duplodnaviria; Heunggongvirae; Uroviricota;Caudoviricetes; Caudovirales; Herelleviridae; Brockvirinae;unclassified Brockvirinae.	Aerococcus viridans AV-X1	Unknown lab host	165	Herelleviridae	Aerococcus sp.	Bacteriophage
NC_025440	134369	Listeria phage WIL-1, complete genome.	NC_025440.1	Viruses; Duplodnaviria; Heunggongvirae; Uroviricota;Caudoviricetes; Caudovirales; Herelleviridae; Jasinkavirinae;Pecentumvirus; Listeria virus WIL1.	Listeria monocytogenes	Unknown lab host	38	Herelleviridae	Listeria sp.	Bacteriophage
NC_022090	134643	Staphylococcus phage vB_SauM_Remus, complete genome.	NC_022090.1	Viruses; Duplodnaviria; Heunggongvirae; Uroviricota;Caudoviricetes; Caudovirales; Herelleviridae; Twortvirinae;Silviavirus.	Unknown host	Staphylococcus aureus (phage propagation strain 47)	174	Herelleviridae	Staphylococcus sp.	Bacteriophage
MT178767	135029	Listeria virus P200, complete genome.	MT178767.1	Viruses; Duplodnaviria; Heunggongvirae; Uroviricota;Caudoviricetes; Caudovirales; Herelleviridae; Jasinkavirinae;Pecentumvirus; unclassified Pecentumvirus.	Listeria monocytogenes	Unknown lab host	190	Herelleviridae	Listeria sp.	Bacteriophage
NC_021781	135281	Listeria phage LP-125, complete genome.	NC_021781.2	Viruses; Duplodnaviria; Heunggongvirae; Uroviricota;Caudoviricetes; Caudovirales; Herelleviridae; Jasinkavirinae;Pecentumvirus.	Unknown host	Unknown lab host	189	Herelleviridae	Listeria sp.	Bacteriophage
KX532239	135502	Staphylococcus phage StAP1, complete genome.	KX532239.1	Viruses; Duplodnaviria; Heunggongvirae; Uroviricota;Caudoviricetes; Caudovirales; Herelleviridae; Twortvirinae;Silviavirus; unclassified Silviavirus.	Staphylococcus aureus ATCC 12600	Unknown lab host	192	Herelleviridae	Staphylococcus sp.	Bacteriophage
KY779848	135563	Staphylococcus phage qdsa001, complete genome.	KY779848.1	Viruses; Duplodnaviria; Heunggongvirae; Uroviricota;Caudoviricetes; Caudovirales; Herelleviridae; Twortvirinae;Silviavirus; unclassified Silviavirus.	Staphylococcus aureus	Unknown lab host	199	Herelleviridae	Staphylococcus sp.	Bacteriophage
NC_047745	135764	Listeria phage LP-124, complete genome.	NC_047745.1	Viruses; Duplodnaviria; Heunggongvirae; Uroviricota;Caudoviricetes; Caudovirales; Herelleviridae; Jasinkavirinae;Pecentumvirus.	Listeria monocytogenes	Unknown lab host	188	Herelleviridae	Listeria sp.	Bacteriophage
MT080587	135784	UNVERIFIED: Staphylococcus phage vB_SauM_EW20, complete genome.	MT080587.1	Viruses; Duplodnaviria; Heunggongvirae; Uroviricota;Caudoviricetes; Caudovirales; Herelleviridae; Twortvirinae;Silviavirus; unclassified Silviavirus.	Staphylococcus carnosus TM300	Unknown lab host	0	Herelleviridae	Staphylococcus sp.	Bacteriophage
MT080584	135802	UNVERIFIED: Staphylococcus phage vB_SauM_EW15, complete genome.	MT080584.1	Viruses; Duplodnaviria; Heunggongvirae; Uroviricota;Caudoviricetes; Caudovirales; Herelleviridae; Twortvirinae;Silviavirus; unclassified Silviavirus.	Staphylococcus carnosus TM300	Unknown lab host	0	Herelleviridae	Staphylococcus sp.	Bacteriophage
MT080588	135820	UNVERIFIED: Staphylococcus phage vB_SauM_EW22, complete genome.	MT080588.1	Viruses; Duplodnaviria; Heunggongvirae; Uroviricota;Caudoviricetes; Caudovirales; Herelleviridae; Twortvirinae;Silviavirus; unclassified Silviavirus.	Staphylococcus carnosus TM300	Unknown lab host	0	Herelleviridae	Staphylococcus sp.	Bacteriophage
NC_009542	33985	Aeromonas phage phiO18P, complete genome.	NC_009542.2	Viruses; Duplodnaviria; Heunggongvirae; Uroviricota;Caudoviricetes; Caudovirales; Myoviridae; Peduovirinae; Hpunavirus.	Aeromonas media	Unknown lab host	45	Myoviridae	Aeromonas sp.	Bacteriophage
NC_019488	34117	Salmonella phage RE-2010, complete genome.	NC_019488.1	Viruses; Duplodnaviria; Heunggongvirae; Uroviricota;Caudoviricetes; Caudovirales; Myoviridae; Peduovirinae; Peduovirus;unclassified Peduovirus.	Salmonella enterica subsp. enterica serovar Enteritidis str. LK5	Unknown lab host	47	Myoviridae	Salmonella sp.	Bacteriophage
MK416018	34141	Klebsiella phage ST147-VIM1phi7.1, complete genome.	MK416018.1	Viruses; Duplodnaviria; Heunggongvirae; Uroviricota;Caudoviricetes; Caudovirales; Myoviridae; Peduovirinae; Peduovirus;unclassified Peduovirus.	Klebsiella pneumoniae ST147-VIM1	Unknown lab host	42	Myoviridae	Klebsiella sp.	Bacteriophage
NC_022747	34145	Vibrio phage VPUSM 8, complete genome.	NC_022747.1	Viruses; Duplodnaviria; Heunggongvirae; Uroviricota;Caudoviricetes; Caudovirales; Myoviridae; Peduovirinae; Hpunavirus;unclassified Hpunavirus.	Vibrio cholerae O1 El Tor Inaba	Unknown lab host	43	Myoviridae	Vibrio sp.	Bacteriophage
NC_008201	34525	Mannheimia phage phiMHaA1, complete genome.	NC_008201.1	Viruses; Duplodnaviria; Heunggongvirae; Uroviricota;Caudoviricetes; Caudovirales; Myoviridae; Peduovirinae; Peduovirus.	Mannheimia haemolytica	Unknown lab host	49	Myoviridae	Mannheimia sp.	Bacteriophage
NC_024390	26752	Leuconostoc phage phiLN03, complete genome.	NC_024390.1	Viruses; Duplodnaviria; Heunggongvirae; Uroviricota;Caudoviricetes; Caudovirales; Siphoviridae; Mccleskeyvirinae;Limdunavirus.	Leuconostoc pseudomesenteroides LN02	Unknown lab host	39	Siphoviridae	Leuconostoc sp.	Bacteriophage
NC_020880	26769	Leuconostoc phage P793, complete genome.	NC_020880.1	Viruses; Duplodnaviria; Heunggongvirae; Uroviricota;Caudoviricetes; Caudovirales; Siphoviridae; Mccleskeyvirinae;Limdunavirus.	Leuconostoc pseudomesenteroides BM2	Unknown lab host	38	Siphoviridae	Leuconostoc sp.	Bacteriophage
KR093636	26845	Moraxella phage Mcat12, complete genome.	KR093636.1	Viruses; Duplodnaviria; Heunggongvirae; Uroviricota;Caudoviricetes; Caudovirales; Siphoviridae.	Moraxella catarrhalis	Unknown lab host	37	Siphoviridae	Moraxella sp.	Bacteriophage
MF448571	26874	Lactococcus phage 96403, complete genome.	MF448571.1	Viruses; Duplodnaviria; Heunggongvirae; Uroviricota;Caudoviricetes; Caudovirales; Siphoviridae; Skunavirus;unclassified Skunavirus.	Lactococcus lactis	Unknown lab host	47	Siphoviridae	Lactococcus sp.	Bacteriophage
KC182544	27302	Lactococcus phage 936, complete genome.	KC182544.1	Viruses; Duplodnaviria; Heunggongvirae; Uroviricota;Caudoviricetes; Caudovirales; Siphoviridae; Skunavirus;unclassified Skunavirus.	Unknown host	Unknown lab host	49	Siphoviridae	Lactococcus sp.	Bacteriophage
MK448712	27408	Streptococcus phage Javan237, complete genome.	MK448712.1	Viruses; Duplodnaviria; Heunggongvirae; Uroviricota;Caudoviricetes; Caudovirales; Siphoviridae.	Streptococcus gallolyticus VTM3R24	Unknown lab host	33	Siphoviridae	Streptococcus sp.	Bacteriophage
NC_008371	27453	Lactococcus phage jj50, complete genome.	NC_008371.1	Viruses; Duplodnaviria; Heunggongvirae; Uroviricota;Caudoviricetes; Caudovirales; Siphoviridae; Skunavirus.	Lactococcus lactis	Unknown lab host	49	Siphoviridae	Lactococcus sp.	Bacteriophage
NC_042024	27595	Lactococcus lactis phage p2, complete genome.	NC_042024.1	Viruses; Duplodnaviria; Heunggongvirae; Uroviricota;Caudoviricetes; Caudovirales; Siphoviridae; Skunavirus.	Lactococcus lactis subsp. cremoris MG1363	Unknown lab host	49	Siphoviridae	Lactococcus sp.	Bacteriophage
MN689518	27642	Lactococcus phage CHPC362, complete genome.	MN689518.1	Viruses; Duplodnaviria; Heunggongvirae; Uroviricota;Caudoviricetes; Caudovirales; Siphoviridae; Skunavirus;unclassified Skunavirus.	Lactococcus lactis	Unknown lab host	45	Siphoviridae	Lactococcus sp.	Bacteriophage
KY554760	27704	Lactococcus phage R3.4, complete genome.	KY554760.1	Viruses; Duplodnaviria; Heunggongvirae; Uroviricota;Caudoviricetes; Caudovirales; Siphoviridae; Skunavirus;unclassified Skunavirus.	Lactococcus lactis	Unknown lab host	49	Siphoviridae	Lactococcus sp.	Bacteriophage
MN552147	27942	Leuconostoc phage P974, complete genome.	MN552147.1	Viruses; Duplodnaviria; Heunggongvirae; Uroviricota;Caudoviricetes; Caudovirales; Siphoviridae; Mccleskeyvirinae;Unaquatrovirus; unclassified Unaquatrovirus.	Leuconostoc mesenteroides	Unknown lab host	39	Siphoviridae	Leuconostoc sp.	Bacteriophage
MF448558	27948	Lactococcus phage 38503, complete genome.	MF448558.1	Viruses; Duplodnaviria; Heunggongvirae; Uroviricota;Caudoviricetes; Caudovirales; Siphoviridae; Skunavirus;unclassified Skunavirus.	Lactococcus lactis	Unknown lab host	54	Siphoviridae	Lactococcus sp.	Bacteriophage
LT993247	6633	unidentified phage genome assembly, complete genome: monopartite.	LT993247.1	Viruses; unclassified viruses; unclassified bacterial viruses.	Unknown host	Unknown lab host	0	Unclassified family	Unknown sp.	Bacteriophage
NC_025467	17972	Enterococcus phage vB_Efae230P-4, complete genome.	NC_025467.1	Viruses; Duplodnaviria; Heunggongvirae; Uroviricota;Caudoviricetes; Caudovirales; Podoviridae; Picovirinae;unclassified Picovirinae.	Enterococcus faecium	Unknown lab host	25	Podoviridae	Enterococcus sp.	Bacteriophage
NC_018083	17972	Clostridium phage phiCPV4, complete genome.	NC_018083.1	Viruses; Duplodnaviria; Heunggongvirae; Uroviricota;Caudoviricetes; Caudovirales; Podoviridae; Picovirinae;unclassified Picovirinae.	Clostridium perfringens	Unknown lab host	28	Podoviridae	Clostridium sp.	Bacteriophage
NC_024378	28015	Leuconostoc phage phiLNTR3, complete genome.	NC_024378.1	Viruses; Duplodnaviria; Heunggongvirae; Uroviricota;Caudoviricetes; Caudovirales; Siphoviridae; Mccleskeyvirinae;Unaquatrovirus.	Leuconostoc mesenteroides LN05	Unknown lab host	41	Siphoviridae	Leuconostoc sp.	Bacteriophage
KP137432	34565	Mannheimia phage vB_MhM_535AP1, complete genome.	KP137432.1	Viruses; Duplodnaviria; Heunggongvirae; Uroviricota;Caudoviricetes; Caudovirales; Myoviridae; Peduovirinae; Peduovirus.	Mannheimia haemolytica 535A serotype A1	Unknown lab host	51	Myoviridae	Mannheimia sp.	Bacteriophage
NC_024388	28022	Leuconostoc phage phiLN34, complete genome.	NC_024388.1	Viruses; Duplodnaviria; Heunggongvirae; Uroviricota;Caudoviricetes; Caudovirales; Siphoviridae; Mccleskeyvirinae;Unaquatrovirus.	Leuconostoc mesenteroides LN05	Unknown lab host	41	Siphoviridae	Leuconostoc sp.	Bacteriophage
MN150710	18028	Staphylococcus phage vB_SauP-436A1, complete genome.	MN150710.1	Viruses; Duplodnaviria; Heunggongvirae; Uroviricota;Caudoviricetes; Caudovirales; Podoviridae; Rakietenvirinae;Rosenblumvirus; unclassified Rosenblumvirus.	Staphylococcus aureus	Unknown lab host	21	Podoviridae	Staphylococcus sp.	Bacteriophage
NC_018084	18078	Clostridium phage phiZP2, complete genome.	NC_018084.1	Viruses; Duplodnaviria; Heunggongvirae; Uroviricota;Caudoviricetes; Caudovirales; Podoviridae; Picovirinae;unclassified Picovirinae.	Clostridium perfringens	Unknown lab host	27	Podoviridae	Clostridium sp.	Bacteriophage
MK721196	18136	Enterococcus phage vB_EfaP_Ef6.3, complete genome.	MK721196.1	Viruses; Duplodnaviria; Heunggongvirae; Uroviricota;Caudoviricetes; Caudovirales; Podoviridae; Picovirinae;unclassified Picovirinae.	Unknown host	Enterococcus faecalis strain AH6	26	Podoviridae	Enterococcus sp.	Bacteriophage
MK721193	18186	Enterococcus phage vB_EfaP_Efmus4, complete genome.	MK721193.1	Viruses; Duplodnaviria; Heunggongvirae; Uroviricota;Caudoviricetes; Caudovirales; Podoviridae; Picovirinae;unclassified Picovirinae.	Unknown host	Enterococcus faecalis strain Sorialis	24	Podoviridae	Enterococcus sp.	Bacteriophage
AB626963	18186	Staphylococcus phage S13	AB626963.1	Viruses; Duplodnaviria; Heunggongvirae; Uroviricota;Caudoviricetes; Caudovirales; Podoviridae; Rakietenvirinae;Rosenblumvirus; unclassified Rosenblumvirus.	Staphylococcus aureus strain SA27	Unknown lab host	21	Podoviridae	Staphylococcus sp.	Bacteriophage
MH999279	18212	Clostridium phage CPD2, complete genome.	MH999279.1	Viruses; Duplodnaviria; Heunggongvirae; Uroviricota;Caudoviricetes; Caudovirales; Podoviridae; Picovirinae;unclassified Picovirinae.	Clostridium perfringens 2589	Unknown lab host	22	Podoviridae	Clostridium sp.	Bacteriophage
NC_004679	18227	Staphylococcus phage phiP68, complete genome.	NC_004679.1	Viruses; Duplodnaviria; Heunggongvirae; Uroviricota;Caudoviricetes; Caudovirales; Podoviridae; Rakietenvirinae;Rosenblumvirus; unclassified Rosenblumvirus.	Staphylococcus aureus	Unknown lab host	22	Podoviridae	Staphylococcus sp.	Bacteriophage
NC_048009	110091	Salmonella phage S131, complete genome.	NC_048009.1	Viruses; Duplodnaviria; Heunggongvirae; Uroviricota;Caudoviricetes; Caudovirales; Demerecviridae; Markadamsvirinae;Tequintavirus; Salmonella virus S131.	Salmonella enterica serotype Enteritidis E2331	Unknown lab host	150	Demerecviridae	Salmonella sp.	Bacteriophage
NC_047963	40552	Pectobacterium phage Jarilo, complete genome.	NC_047963.1	Viruses; Duplodnaviria; Heunggongvirae; Uroviricota;Caudoviricetes; Caudovirales; Autographiviridae; Studiervirinae;Jarilovirus; Pectobacterium virus Jarilo.	Pectobacterium carotovorum subsp. carotovorum DSM30170	Unknown lab host	46	Autographiviridae	Pectobacterium sp.	Bacteriophage
LT985591	6905	unidentified phage genome assembly, complete genome: monopartite.	LT985591.1	Viruses; unclassified viruses; unclassified bacterial viruses.	Unknown host	Unknown lab host	0	Unclassified family	Unknown sp.	Bacteriophage
NC_047814	18275	Staphylococcus phage St 134, complete genome.	NC_047814.1	Viruses; Duplodnaviria; Heunggongvirae; Uroviricota;Caudoviricetes; Caudovirales; Podoviridae; Picovirinae;unclassified Picovirinae.	Staphylococcus epidermidis CEMTC 2044	Unknown lab host	21	Podoviridae	Staphylococcus sp.	Bacteriophage
MN812204	34627	Flavobacterium phage vB_FspM_lotta8-2, complete genome.	MN812204.1	Viruses; Duplodnaviria; Heunggongvirae; Uroviricota;Caudoviricetes; Caudovirales; Myoviridae.	Flavobacterium sp. LMO8	Unknown lab host	53	Myoviridae	Flavobacterium sp.	Bacteriophage
NC_041885	40556	Pseudomonas phage VSW-3, complete genome.	NC_041885.1	Viruses; Duplodnaviria; Heunggongvirae; Uroviricota;Caudoviricetes; Caudovirales; Autographiviridae; Napahaivirus;Pseudomonas virus VSW3.	Pseudcmonas fluorescens SW-3	Unknown lab host	46	Autographiviridae	Pseudomonas sp.	Bacteriophage
NC_031086	40570	Acinetobacter phage phiAB6, complete genome.	NC_031086.1	Viruses; Duplodnaviria; Heunggongvirae; Uroviricota;Caudoviricetes; Caudovirales; Autographiviridae; Beijerinckvirinae;Friunavirus; unclassified Friunavirus.	Acinetobacter baumannii 54149	Unknown lab host	45	Autographiviridae	Acinetobacter sp.	Bacteriophage
MK721185	18286	Enterococcus phage vB_EfaP_Efmus3, complete genome.	MK721185.1	Viruses; Duplodnaviria; Heunggongvirae; Uroviricota;Caudoviricetes; Caudovirales; Podoviridae; Picovirinae;unclassified Picovirinae.	Unknown host	Enterococcus faecalis strain Sorialis	28	Podoviridae	Enterococcus sp.	Bacteriophage
MK721197	18366	Enterococcus phage vB_EfaP_Efmus2, complete genome.	MK721197.1	Viruses; Duplodnaviria; Heunggongvirae; Uroviricota;Caudoviricetes; Caudovirales; Podoviridae; Picovirinae;unclassified Picovirinae.	Unknown host	Enterococcus faecalis strain Sorialis	28	Podoviridae	Enterococcus sp.	Bacteriophage
NC_023743	47180	Escherichia phage phiEB49, complete genome.	NC_023743.1	Viruses; Duplodnaviria; Heunggongvirae; Uroviricota;Caudoviricetes; Caudovirales; Drexlerviridae; Rogunavirinae;Rogunavirus.	Unknown host	Escherichia coli CFT073	74	Drexlerviridae	Escherichia sp.	Bacteriophage
MT074450	110183	Salmonella phage faergetype, complete genome.	MT074450.1	Viruses; Duplodnaviria; Heunggongvirae; Uroviricota;Caudoviricetes; Caudovirales; Demerecviridae; Markadamsvirinae;Epseptimavirus; unclassified Epseptimavirus.	Salmonella enterica subsp. enterica serovar Enteritidis PT1	Unknown lab host	161	Demerecviridae	Salmonella sp.	Bacteriophage
KU831549	18379	Bacillus phage vB_BsuP-Goe1, complete genome.	KU831549.1	Viruses; Duplodnaviria; Heunggongvirae; Uroviricota;Caudoviricetes; Caudovirales; Podoviridae; Picovirinae; Salasvirus.	Bacillus subtilis	Unknown lab host	24	Podoviridae	Bacillus sp.	Bacteriophage
MG065663	47181	UNVERIFIED: Campylobacter phage A134, complete genome.	MG065663.1	Viruses; Duplodnaviria; Heunggongvirae; Uroviricota;Caudoviricetes; Caudovirales; Drexlerviridae; Tunavirinae;unclassified Tunavirinae.	Campylobacter jejuni	Unknown lab host	0	Drexlerviridae	Campylobacter sp.	Bacteriophage
NC_008376	34683	Geobacillus phage GBSV1, complete genome.	NC_008376.2	Viruses; Duplodnaviria; Heunggongvirae; Uroviricota;Caudoviricetes; Caudovirales; Myoviridae; Svunavirus.	Geobacillus sp. 6k51	Unknown lab host	54	Myoviridae	Geobacillus sp.	Bacteriophage
MK448698	28059	Streptococcus phage Javan187, complete genome.	MK448698.1	Viruses; Duplodnaviria; Heunggongvirae; Uroviricota;Caudoviricetes; Caudovirales; Siphoviridae.	Streptococcus equi EQUI0022	Unknown lab host	42	Siphoviridae	Streptococcus sp.	Bacteriophage
MK448482	7378	Streptococcus satellite phage Javan413, complete genome.	MK448482.1	Viruses; unclassified viruses; unclassified bacterial viruses.	Streptococcus parauberis T1	Unknown lab host	12	Unclassified family	Streptococcus sp.	Bacteriophage
KX578042	28093	Leuconostoc phage Ln-7, complete genome.	KX578042.1	Viruses; Duplodnaviria; Heunggongvirae; Uroviricota;Caudoviricetes; Caudovirales; Siphoviridae; Mccleskeyvirinae;Unaquatrovirus; unclassified Unaquatrovirus.	Leuconostoc mesenteroides subsp. mesenteroides D4b	Unknown lab host	47	Siphoviridae	Leuconostoc sp.	Bacteriophage
KX578044	28142	Leuconostoc phage CHA, complete genome.	KX578044.1	Viruses; Duplodnaviria; Heunggongvirae; Uroviricota;Caudoviricetes; Caudovirales; Siphoviridae; Mccleskeyvirinae;Unaquatrovirus; unclassified Unaquatrovirus.	Leuconostoc mesenteroides subsp. mesenteroides C19A	Unknown lab host	43	Siphoviridae	Leuconostoc sp.	Bacteriophage
NC_017980	18397	Clostridium phage phiCP7R, complete genome.	NC_017980.1	Viruses; Duplodnaviria; Heunggongvirae; Uroviricota;Caudoviricetes; Caudovirales; Podoviridae; Picovirinae;unclassified Picovirinae.	Clostridium perfringens	Unknown lab host	26	Podoviridae	Clostridium sp.	Bacteriophage
NC_028900	28144	Lactococcus phage SL4, complete genome.	NC_028900.1	Viruses; Duplodnaviria; Heunggongvirae; Uroviricota;Caudoviricetes; Caudovirales; Siphoviridae; Skunavirus.	Lactococcus lactis SMQ-404	Unknown lab host	52	Siphoviridae	Lactococcus sp.	Bacteriophage
MN812205	34711	Flavobacterium phage vB_FspM_pippi8-1, complete genome.	MN812205.1	Viruses; Duplodnaviria; Heunggongvirae; Uroviricota;Caudoviricetes; Caudovirales; Myoviridae.	Flavobacterium sp. LMO8	Unknown lab host	53	Myoviridae	Flavobacterium sp.	Bacteriophage
NC_024385	28193	Leuconostoc phage phiLN12, complete genome.	NC_024385.1	Viruses; Duplodnaviria; Heunggongvirae; Uroviricota;Caudoviricetes; Caudovirales; Siphoviridae; Mccleskeyvirinae;Limdunavirus.	Leuconostoc pseudomesenteroides LN02	Unknown lab host	41	Siphoviridae	Leuconostoc sp.	Bacteriophage
JN255163	34719	Mannheimia phage vB_MhM_1152AP, complete genome.	JN255163.1	Viruses; Duplodnaviria; Heunggongvirae; Uroviricota;Caudoviricetes; Caudovirales; Myoviridae; Peduovirinae; Peduovirus.	Mannheimia haemolytica 1152AP serotype 6	Unknown lab host	52	Myoviridae	Mannheimia sp.	Bacteriophage
KX578043	28265	Leuconostoc phage CHB, complete genome.	KX578043.1	Viruses; Duplodnaviria; Heunggongvirae; Uroviricota;Caudoviricetes; Caudovirales; Siphoviridae; Mccleskeyvirinae;Unaquatrovirus; unclassified Unaquatrovirus.	Leuconostoc mesenteroides subsp. mesenteroides C19B	Unknown lab host	45	Siphoviridae	Leuconostoc sp.	Bacteriophage
NC_024389	28336	Leuconostoc phage phiLNTR2, complete genome.	NC_024389.1	Viruses; Duplodnaviria; Heunggongvirae; Uroviricota;Caudoviricetes; Caudovirales; Siphoviridae; Mccleskeyvirinae;Unaquatrovirus; unclassified Unaquatrovirus.	Leuconostoc mesenteroides LN05	Unknown lab host	42	Siphoviridae	Leuconostoc sp.	Bacteriophage
MN812203	34751	Flavobacterium phage vB_FspM_lotta8-1, complete genome.	MN812203.1	Viruses; Duplodnaviria; Heunggongvirae; Uroviricota;Caudoviricetes; Caudovirales; Myoviridae.	Flavobacterium sp. LMO8	Unknown lab host	53	Myoviridae	Flavobacterium sp.	Bacteriophage
KP793102	28349	Lactococcus phage 936 group phage PhiA.16, complete genome.	KP793102.1	Viruses; Duplodnaviria; Heunggongvirae; Uroviricota;Caudoviricetes; Caudovirales; Siphoviridae; Skunavirus;unclassified Skunavirus.	Lactococcus lactis	Unknown lab host	49	Siphoviridae	Lactococcus sp.	Bacteriophage
MN552149	28396	Lactococcus phage P656, complete genome.	MN552149.1	Viruses; Duplodnaviria; Heunggongvirae; Uroviricota;Caudoviricetes; Caudovirales; Siphoviridae; Skunavirus;unclassified Skunavirus.	Lactococcus lactis	Unknown lab host	47	Siphoviridae	Lactococcus sp.	Bacteriophage
KP137438	34926	Mannheimia phage vB_MhM_2256AP1, complete genome.	KP137438.1	Viruses; Duplodnaviria; Heunggongvirae; Uroviricota;Caudoviricetes; Caudovirales; Myoviridae; Peduovirinae; Peduovirus.	Mannheimia haemolytica 2256A serotype A1	Unknown lab host	52	Myoviridae	Mannheimia sp.	Bacteriophage
MN876845	18212	Pyrobaculum spherical virus 2 isolate 10, complete genome.	MN876845.1	Viruses; Globuloviridae; unclassified Globuloviridae.	Pyrobaculum arsenaticum	Unknown lab host	32	Globuloviridae	Pyrobaculum sp.	Archaeal virus
MN876843	20269	Metallosphaera rod-shaped virus 1 isolate 201, complete genome.	MN876843.1	Viruses; Ligamenvirales; Rudiviridae; Rudivirus; unclassifiedRudivirus.	Metallosphaera sedula	Unknown lab host	27	Rudiviridae	Metallosphaera sp.	Archaeal virus
MN876842	23666	Acidianus rod-shaped virus 3 isolate 9, complete genome.	MN876842.1	Viruses; Ligamenvirales; Rudiviridae; Rudivirus; unclassifiedRudivirus.	Acidianus brierleyi	Unknown lab host	33	Rudiviridae	Acidianus sp.	Archaeal virus
MN876841	26097	Saccharolobus solfataricus rod-shaped virus 1 isolate 149, complete	MN876841.1	Viruses; Ligamenvirales; Rudiviridae; Rudivirus; unclassifiedRudivirus.	Saccharolobus solfataricus	Unknown lab host	37	Rudiviridae	Saccharolobus sp.	Archaeal virus
LT985589	7398	unidentified phage genome assembly, complete genome: monopartite.	LT985589.1	Viruses; unclassified viruses; unclassified bacterial viruses.	Unknown host	Unknown lab host	0	Unclassified family	Unknown sp.	Bacteriophage
MK448461	7691	Streptococcus satellite phage Javan378, complete genome.	MK448461.1	Viruses; unclassified viruses; unclassified bacterial viruses.	Streptococcus parasanguinis POW10	Unknown lab host	9	Unclassified family	Streptococcus sp.	Bacteriophage
MK721198	18415	Enterococcus phage vB_EfaP_Ef7.4, complete genome.	MK721198.1	Viruses; Duplodnaviria; Heunggongvirae; Uroviricota;Caudoviricetes; Caudovirales; Podoviridae; Picovirinae;unclassified Picovirinae.	Unknown host	Enterococcus faecalis strain AH7	25	Podoviridae	Enterococcus sp.	Bacteriophage
MK448563	7858	Streptococcus satellite phage Javan601, complete genome.	MK448563.1	Viruses; unclassified viruses; unclassified bacterial viruses.	Streptococcus thermophilus ASCC_1275	Unknown lab host	12	Unclassified family	Streptococcus sp.	Bacteriophage
KF676640	28452	Lactococcus phage SK1833, complete genome.	KF676640.1	Viruses; Duplodnaviria; Heunggongvirae; Uroviricota;Caudoviricetes; Caudovirales; Siphoviridae; Skunavirus.	Lactococcus lactis	Unknown lab host	53	Siphoviridae	Lactococcus sp.	Bacteriophage
MN524844	18466	Bacillus phage vB_Bpu_PumA1, complete genome.	MN524844.1	Viruses; Duplodnaviria; Heunggongvirae; Uroviricota;Caudoviricetes; Caudovirales; Podoviridae; Picovirinae;unclassified Picovirinae.	Bacillus pumilus	Unknown lab host	26	Podoviridae	Bacillus sp.	Bacteriophage
NC_027358	28527	Leuconostoc phage Ln-9, complete genome.	NC_027358.1	Viruses; Duplodnaviria; Heunggongvirae; Uroviricota;Caudoviricetes; Caudovirales; Siphoviridae; Mccleskeyvirinae;Unaquatrovirus.	Leuconostoc mesenteroides subsp. mesenteroides L79-1	Unknown lab host	48	Siphoviridae	Leuconostoc sp.	Bacteriophage
NC_008363	28538	Lactococcus phage P008, complete genome.	NC_008363.1	Viruses; Duplodnaviria; Heunggongvirae; Uroviricota;Caudoviricetes; Caudovirales; Siphoviridae; Skunavirus.	Lactococcus lactis subsp. lactis Il1403	Unknown lab host	58	Siphoviridae	Lactococcus sp.	Bacteriophage
NC_009737	35055	Bacillus virus 1, complete genome.	NC_009737.2	Viruses; Duplodnaviria; Heunggongvirae; Uroviricota;Caudoviricetes; Caudovirales; Myoviridae; Svunavirus.	Bacillus sp. 6k512	Unknown lab host	54	Myoviridae	Bacillus sp.	Bacteriophage
NC_013153	28643	Lactococcus phage CB19, complete genome.	NC_013153.1	Viruses; Duplodnaviria; Heunggongvirae; Uroviricota;Caudoviricetes; Caudovirales; Siphoviridae; Skunavirus.	Lactococcus lactis SMQ-404	Unknown lab host	51	Siphoviridae	Lactococcus sp.	Bacteriophage
NC_047817	35100	Klebsiella phage 3 LV-2017, complete genome.	NC_047817.1	Viruses; Duplodnaviria; Heunggongvirae; Uroviricota;Caudoviricetes; Caudovirales; Myoviridae; Peduovirinae; Peduovirus;unclassified Peduovirus.	Klebsiella pneumoniae KH43	Unknown lab host	36	Myoviridae	Klebsiella sp.	Bacteriophage
NC_047813	18546	Staphylococcus phage Andhra, complete genome.	NC_047813.1	Viruses; Duplodnaviria; Heunggongvirae; Uroviricota;Caudoviricetes; Caudovirales; Podoviridae; Rakietenvirinae;Andhravirus; Staphylococcus virus Andhra.	Staphylococcus epidermidis RP62A	Unknown lab host	20	Podoviridae	Staphylococcus sp.	Bacteriophage
NC_021854	28674	Lactococcus phage jm3, complete genome.	NC_021854.1	Viruses; Duplodnaviria; Heunggongvirae; Uroviricota;Caudoviricetes; Caudovirales; Siphoviridae; Skunavirus;unclassified Skunavirus.	Unknown host	Unknown lab host	52	Siphoviridae	Lactococcus sp.	Bacteriophage
MF448555	28721	Lactococcus phage 16802, complete genome.	MF448555.1	Viruses; Duplodnaviria; Heunggongvirae; Uroviricota;Caudoviricetes; Caudovirales; Siphoviridae; Skunavirus;unclassified Skunavirus.	Lactococcus lactis	Unknown lab host	47	Siphoviridae	Lactococcus sp.	Bacteriophage
MK301439	28732	Lactococcus phage AV09, complete genome.	MK301439.1	Viruses; Duplodnaviria; Heunggongvirae; Uroviricota;Caudoviricetes; Caudovirales; Siphoviridae; Skunavirus;unclassified Skunavirus.	Lactococcus lactis	Unknown lab host	51	Siphoviridae	Lactococcus sp.	Bacteriophage
NC_021804	28760	Cellulophaga phage phi39:1, complete genome.	NC_021804.1	Viruses; Duplodnaviria; Heunggongvirae; Uroviricota;Caudoviricetes; Caudovirales; Siphoviridae.	Cellulophaga baltica NN015839	Unknown lab host	48	Siphoviridae	Cellulophaga sp.	Bacteriophage
KP793101	28764	Lactococcus phage 936 group phage Phi4, complete genome.	KP793101.1	Viruses; Duplodnaviria; Heunggongvirae; Uroviricota;Caudoviricetes; Caudovirales; Siphoviridae; Skunavirus;unclassified Skunavirus.	Lactococcus lactis	Unknown lab host	51	Siphoviridae	Lactococcus sp.	Bacteriophage
KP793104	28785	Lactococcus phage 936 group phage PhiB1127, complete genome.	KP793104.1	Viruses; Duplodnaviria; Heunggongvirae; Uroviricota;Caudoviricetes; Caudovirales; Siphoviridae; Skunavirus;unclassified Skunavirus.	Lactococcus lactis	Unknown lab host	53	Siphoviridae	Lactococcus sp.	Bacteriophage
KP793105	28811	Lactococcus phage 936 group phage Phi19.3, complete genome.	KP793105.1	Viruses; Duplodnaviria; Heunggongvirae; Uroviricota;Caudoviricetes; Caudovirales; Siphoviridae; Skunavirus;unclassified Skunavirus.	Lactococcus lactis	Unknown lab host	52	Siphoviridae	Lactococcus sp.	Bacteriophage
MK473382	35109	Clostridium phage JD032, complete genome.	MK473382.1	Viruses; Duplodnaviria; Heunggongvirae; Uroviricota;Caudoviricetes; Caudovirales; Myoviridae.	Clostridioides difficile TW69	Unknown lab host	54	Myoviridae	Clostridioides sp.	Bacteriophage
KP793107	28833	Lactococcus phage 936 group phage PhiD.18, complete genome.	KP793107.1	Viruses; Duplodnaviria; Heunggongvirae; Uroviricota;Caudoviricetes; Caudovirales; Siphoviridae; Skunavirus;unclassified Skunavirus.	Lactococcus lactis	Unknown lab host	53	Siphoviridae	Lactococcus sp.	Bacteriophage
KP793106	28873	Lactococcus phage 936 group phage PhiA1127, complete genome.	KP793106.1	Viruses; Duplodnaviria; Heunggongvirae; Uroviricota;Caudoviricetes; Caudovirales; Siphoviridae; Skunavirus;unclassified Skunavirus.	Lactococcus lactis	Unknown lab host	52	Siphoviridae	Lactococcus sp.	Bacteriophage
NC_027629	28876	Propionibacterium phage Attacne, complete genome.	NC_027629.1	Viruses; Duplodnaviria; Heunggongvirae; Uroviricota;Caudoviricetes; Caudovirales; Siphoviridae; Pahexavirus.	Unknown host	Propionibacterium acnes ATCC 6919	45	Siphoviridae	Propionibacterium sp.	Bacteriophage
MH972263	18547	Staphylococcus phage JBug18, complete genome.	MH972263.1	Viruses; Duplodnaviria; Heunggongvirae; Uroviricota;Caudoviricetes; Caudovirales; Podoviridae; Picovirinae;unclassified Picovirinae.	Staphylococcus epidermidis LM1680	Unknown lab host	20	Podoviridae	Staphylococcus sp.	Bacteriophage
NC_028789	18609	Bacillus phage VMY22, complete genome.	NC_028789.1	Viruses; Duplodnaviria; Heunggongvirae; Uroviricota;Caudoviricetes; Caudovirales; Podoviridae; Picovirinae;unclassified Picovirinae.	Bacillus cereus MYB41-22	Unknown lab host	25	Podoviridae	Bacillus sp.	Bacteriophage
CP025713	18617	Escherichia phage YDC107_2 chromosome, complete genome.	CP025713.1	Viruses; Duplodnaviria; Heunggongvirae; Uroviricota;Caudoviricetes; Caudovirales; Podoviridae; Uetakevirus;unclassified Uetakevirus.	Escherichia coli YCD107	Unknown lab host	44	Podoviridae	Escherichia sp.	Bacteriophage
MG820636	28892	Propionibacterium phage pa29399-1-D_2, complete genome.	MG820636.1	Viruses; Duplodnaviria; Heunggongvirae; Uroviricota;Caudoviricetes; Caudovirales; Siphoviridae; Pahexavirus;unclassified Pahexavirus.	Cutibacterium acnes ATCC 29399	Unknown lab host	44	Siphoviridae	Cutibacterium sp.	Bacteriophage
KY626163	28914	Salmonella phage SE40, complete genome.	KY626163.1	Viruses; Duplodnaviria; Heunggongvirae; Uroviricota;Caudoviricetes; Caudovirales; Siphoviridae; Guernseyvirinae;Jerseyvirus; unclassified Jerseyvirus.	Salmonella enterica subsp. enterica serovar Enteritidis	Unknown lab host	36	Siphoviridae	Salmonella sp.	Bacteriophage
MF448567	28917	Lactococcus phage 66901, complete genome.	MF448567.1	Viruses; Duplodnaviria; Heunggongvirae; Uroviricota;Caudoviricetes; Caudovirales; Siphoviridae; Skunavirus;unclassified Skunavirus.	Lactococcus lactis	Unknown lab host	46	Siphoviridae	Lactococcus sp.	Bacteriophage
NC_027377	28921	Leuconostoc phage Ln-8, complete genome.	NC_027377.1	Viruses; Duplodnaviria; Heunggongvirae; Uroviricota;Caudoviricetes; Caudovirales; Siphoviridae; Mccleskeyvirinae;Unaquatrovirus.	Leuconostoc mesenteroides subsp. mesenteroides D6a	Unknown lab host	45	Siphoviridae	Leuconostoc sp.	Bacteriophage
MK448844	28958	Streptococcus phage Javan116, complete genome.	MK448844.1	Viruses; Duplodnaviria; Heunggongvirae; Uroviricota;Caudoviricetes; Caudovirales; Siphoviridae.	Streptococcus cuniculi NED12-00049-6B	Unknown lab host	44	Siphoviridae	Streptococcus sp.	Bacteriophage
KP793133	28983	Lactococcus phage 936 group phage PhiLj, complete genome.	KP793133.1	Viruses; Duplodnaviria; Heunggongvirae; Uroviricota;Caudoviricetes; Caudovirales; Siphoviridae; Skunavirus;unclassified Skunavirus.	Lactococcus lactis	Unknown lab host	49	Siphoviridae	Lactococcus sp.	Bacteriophage
NC_027367	29003	Propionibacterium phage PHL132N00, complete genome.	NC_027367.1	Viruses; Duplodnaviria; Heunggongvirae; Uroviricota;Caudoviricetes; Caudovirales; Siphoviridae; Pahexavirus.	Propionibacterium acnes	Unknown lab host	42	Siphoviridae	Propionibacterium sp.	Bacteriophage
NC_015453	29017	Propionibacterium phage PAS50 endogenous virus, complete genome.	NC_015453.1	Viruses; Duplodnaviria; Heunggongvirae; Uroviricota;Caudoviricetes; Caudovirales; Siphoviridae; Pahexavirus.	Unknown host	Unknown lab host	46	Siphoviridae	Propionibacterium sp.	Bacteriophage
KP793108	29026	Lactococcus phage 936 group phage Phi5.12, complete genome.	KP793108.1	Viruses; Duplodnaviria; Heunggongvirae; Uroviricota;Caudoviricetes; Caudovirales; Siphoviridae; Skunavirus;unclassified Skunavirus.	Lactococcus lactis	Unknown lab host	53	Siphoviridae	Lactococcus sp.	Bacteriophage
KP793109	29032	Lactococcus phage 936 group phage PhiC0139, complete genome.	KP793109.1	Viruses; Duplodnaviria; Heunggongvirae; Uroviricota;Caudoviricetes; Caudovirales; Siphoviridae; Skunavirus;unclassified Skunavirus.	Lactococcus lactis	Unknown lab host	53	Siphoviridae	Lactococcus sp.	Bacteriophage
MF919516	29041	Propionibacterium phage LilBandit, complete genome.	MF919516.1	Viruses; Duplodnaviria; Heunggongvirae; Uroviricota;Caudoviricetes; Caudovirales; Siphoviridae; Pahexavirus;unclassified Pahexavirus.	Unknown host	Propionibacterium acnes#ATCC 6919	45	Siphoviridae	Propionibacterium sp.	Bacteriophage
NC_004165	18630	Bacillus phage B103, complete genome.	NC_004165.1	Viruses; Duplodnaviria; Heunggongvirae; Uroviricota;Caudoviricetes; Caudovirales; Podoviridae; Picovirinae; Salasvirus.	Bacillus subtilis	Bacillus subtilis 9/3	17	Podoviridae	Bacillus sp.	Bacteriophage
NC_015454	29074	Propionibacterium phage PAD20 endogenous virus, complete genome.	NC_015454.1	Viruses; Duplodnaviria; Heunggongvirae; Uroviricota;Caudoviricetes; Caudovirales; Siphoviridae; Pahexavirus.	Unknown host	Unknown lab host	45	Siphoviridae	Propionibacterium sp.	Bacteriophage
MN552148	29075	Lactococcus phage P1532, complete genome.	MN552148.1	Viruses; Duplodnaviria; Heunggongvirae; Uroviricota;Caudoviricetes; Caudovirales; Siphoviridae; Skunavirus;unclassified Skunavirus.	Lactococcus lactis	Unknown lab host	46	Siphoviridae	Lactococcus sp.	Bacteriophage
MF775671	29098	Lactococcus phage LP9205a, complete genome.	MF775671.1	Viruses; Duplodnaviria; Heunggongvirae; Uroviricota;Caudoviricetes; Caudovirales; Siphoviridae; Skunavirus;unclassified Skunavirus.	Unknown host	Lactococcus lactis subsp. cremoris CA-49	51	Siphoviridae	Lactococcus sp.	Bacteriophage
MG820645	29137	Propionibacterium phage pa3-SS3, complete genome.	MG820645.1	Viruses; Duplodnaviria; Heunggongvirae; Uroviricota;Caudoviricetes; Caudovirales; Siphoviridae; Pahexavirus;unclassified Pahexavirus.	Cutibacterium acnes 05-A-026	Unknown lab host	43	Siphoviridae	Cutibacterium sp.	Bacteriophage
NC_022342	29140	Propionibacterium phage PHL111M01, complete genome.	NC_022342.1	Viruses; Duplodnaviria; Heunggongvirae; Uroviricota;Caudoviricetes; Caudovirales; Siphoviridae; Pahexavirus.	Propionibacterium acnes	Unknown lab host	45	Siphoviridae	Propionibacterium sp.	Bacteriophage
MF775670	29157	Lactococcus phage LP9104, complete genome.	MF775670.1	Viruses; Duplodnaviria; Heunggongvirae; Uroviricota;Caudoviricetes; Caudovirales; Siphoviridae; Skunavirus;unclassified Skunavirus.	Unknown host	Lactococcus lactis subsp. cremoris CA-49	52	Siphoviridae	Lactococcus sp.	Bacteriophage
MF158036	29178	Salmonella phage St161, complete genome.	MF158036.1	Viruses; Duplodnaviria; Heunggongvirae; Uroviricota;Caudoviricetes; Caudovirales; Siphoviridae; Guernseyvirinae;Jerseyvirus; unclassified Jerseyvirus.	Salmonella enterica sv. typhimurium	Unknown lab host	47	Siphoviridae	Salmonella sp.	Bacteriophage
NC_022341	29200	Propionibacterium phage PHL113M01, complete genome.	NC_022341.1	Viruses; Duplodnaviria; Heunggongvirae; Uroviricota;Caudoviricetes; Caudovirales; Siphoviridae; Pahexavirus.	Propionibacterium acnes	Unknown lab host	44	Siphoviridae	Propionibacterium sp.	Bacteriophage
NC_018849	29202	Propionibacterium phage P105, complete genome.	NC_018849.1	Viruses; Duplodnaviria; Heunggongvirae; Uroviricota;Caudoviricetes; Caudovirales; Siphoviridae; Pahexavirus.	Propionibacterium acnes	Unknown lab host	45	Siphoviridae	Propionibacterium sp.	Bacteriophage
MF775676	29203	Lactococcus phage LP9207, complete genome.	MF775676.1	Viruses; Duplodnaviria; Heunggongvirae; Uroviricota;Caudoviricetes; Caudovirales; Siphoviridae; Skunavirus;unclassified Skunavirus.	Unknown host	Lactococcus lactis subsp. cremoris CA-49	54	Siphoviridae	Lactococcus sp.	Bacteriophage
NC_018834	29214	Propionibacterium phage P9.1, complete genome.	NC_018834.1	Viruses; Duplodnaviria; Heunggongvirae; Uroviricota;Caudoviricetes; Caudovirales; Siphoviridae; Pahexavirus.	Propionibacterium acnes	Unknown lab host	45	Siphoviridae	Propionibacterium sp.	Bacteriophage
MF919533	29217	Propionibacterium phage Supernova, complete genome.	MF919533.1	Viruses; Duplodnaviria; Heunggongvirae; Uroviricota;Caudoviricetes; Caudovirales; Siphoviridae; Pahexavirus;unclassified Pahexavirus.	Unknown host	Propionibacterium acnes ATCC 6919	45	Siphoviridae	Propionibacterium sp.	Bacteriophage
MN689520	29218	Lactococcus phage CHPC781, complete genome.	MN689520.1	Viruses; Duplodnaviria; Heunggongvirae; Uroviricota;Caudoviricetes; Caudovirales; Siphoviridae; Skunavirus;unclassified Skunavirus.	Lactococcus lactis	Unknown lab host	56	Siphoviridae	Lactococcus sp.	Bacteriophage
MF919522	29223	Propionibacterium phage MEAK, complete genome.	MF919522.1	Viruses; Duplodnaviria; Heunggongvirae; Uroviricota;Caudoviricetes; Caudovirales; Siphoviridae; Pahexavirus;unclassified Pahexavirus.	Unknown host	Propionibacterium acnes#ATCC 6919	44	Siphoviridae	Propionibacterium sp.	Bacteriophage
NC_027386	29247	Propionibacterium phage PHL152M00, complete genome.	NC_027386.1	Viruses; Duplodnaviria; Heunggongvirae; Uroviricota;Caudoviricetes; Caudovirales; Siphoviridae; Pahexavirus.	Propionibacterium acnes	Unknown lab host	45	Siphoviridae	Propionibacterium sp.	Bacteriophage
KY939598	35132	Alteromonadaceae phage B23, complete genome.	KY939598.1	Viruses; Duplodnaviria; Heunggongvirae; Uroviricota;Caudoviricetes; Caudovirales; Myoviridae.	Alteromonadaceae	Unknown lab host	50	Myoviridae	Alteromonadaceae sp.	Bacteriophage
KC182543	29247	Lactococcus lactis phage 645, complete genome.	KC182543.1	Viruses; Duplodnaviria; Heunggongvirae; Uroviricota;Caudoviricetes; Caudovirales; Siphoviridae; Skunavirus;unclassified Skunavirus.	Unknown host	Unknown lab host	51	Siphoviridae	Lactococcus sp.	Bacteriophage
NC_031084	29249	Propionibacterium phage BruceLethal, complete genome.	NC_031084.1	Viruses; Duplodnaviria; Heunggongvirae; Uroviricota;Caudoviricetes; Caudovirales; Siphoviridae; Pahexavirus;unclassified Pahexavirus.	Unknown host	Propionibacterium acnes ATCC 6919	44	Siphoviridae	Propionibacterium sp.	Bacteriophage
NC_031003	29254	Propionibacterium phage Moyashi, complete genome.	NC_031003.1	Viruses; Duplodnaviria; Heunggongvirae; Uroviricota;Caudoviricetes; Caudovirales; Siphoviridae; Pahexavirus;unclassified Pahexavirus.	Unknown host	Propionibacterium acnes ATCC 6919	44	Siphoviridae	Propionibacterium sp.	Bacteriophage
MK764442	35187	Flavobacterium phage FPSV-S1, complete genome.	MK764442.1	Viruses; Duplodnaviria; Heunggongvirae; Uroviricota;Caudoviricetes; Caudovirales; Myoviridae.	Flavobacterium psychrophilum F026	Unknown lab host	43	Myoviridae	Flavobacterium sp.	Bacteriophage
NC_027385	29261	Propionibacterium phage PHL092M00, complete genome.	NC_027385.1	Viruses; Duplodnaviria; Heunggongvirae; Uroviricota;Caudoviricetes; Caudovirales; Siphoviridae; Pahexavirus.	Propionibacterium acnes	Unknown lab host	45	Siphoviridae	Propionibacterium sp.	Bacteriophage
NC_027392	29264	Propionibacterium phage PHL194M00, complete genome.	NC_027392.1	Viruses; Duplodnaviria; Heunggongvirae; Uroviricota;Caudoviricetes; Caudovirales; Siphoviridae; Pahexavirus.	Propionibacterium acnes	Unknown lab host	45	Siphoviridae	Propionibacterium sp.	Bacteriophage
NC_022334	29266	Propionibacterium phage PHL112N00, complete genome.	NC_022334.1	Viruses; Duplodnaviria; Heunggongvirae; Uroviricota;Caudoviricetes; Caudovirales; Siphoviridae; Pahexavirus.	Propionibacterium acnes	Unknown lab host	46	Siphoviridae	Propionibacterium sp.	Bacteriophage
MF775675	29291	Lactococcus phage LP9206c, complete genome.	MF775675.1	Viruses; Duplodnaviria; Heunggongvirae; Uroviricota;Caudoviricetes; Caudovirales; Siphoviridae; Skunavirus;unclassified Skunavirus.	Unknown host	Lactococcus lactis subsp. cremoris CA-49	53	Siphoviridae	Lactococcus sp.	Bacteriophage
NC_047980	40578	UNVERIFIED: Klebsiella phage SH-Kp 152234, complete genome.	NC_047980.1	Viruses; Duplodnaviria; Heunggongvirae; Uroviricota;Caudoviricetes; Caudovirales; Autographiviridae; Studiervirinae;Przondovirus; unclassified Przondovirus.	Klebsiella pneumoniae	Unknown lab host	0	Autographiviridae	Klebsiella sp.	Bacteriophage
MH179475	40582	Pseudomonas phage 71PfluR64PP, complete genome.	MH179475.2	Viruses; Duplodnaviria; Heunggongvirae; Uroviricota;Caudoviricetes; Caudovirales; Autographiviridae; Studiervirinae;Teseptimavirus.	Pseudomonas fluorescens	Pseudomonas fluorescens	52	Autographiviridae	Pseudomonas sp.	Bacteriophage
NC_047753	35203	Salmonella phage SEN8, complete genome.	NC_047753.1	Viruses; Duplodnaviria; Heunggongvirae; Uroviricota;Caudoviricetes; Caudovirales; Myoviridae; Peduovirinae;Felsduovirus; Salmonella virus SEN8.	Salmonella enterica subsp. salamae 244/03 II	Unknown lab host	49	Myoviridae	Salmonella sp.	Bacteriophage
MF775680	29294	Lactococcus phage LP9405b, complete genome.	MF775680.1	Viruses; Duplodnaviria; Heunggongvirae; Uroviricota;Caudoviricetes; Caudovirales; Siphoviridae; Skunavirus;unclassified Skunavirus.	Unknown host	Lactococcus lactis subsp. cremoris CA-49	52	Siphoviridae	Lactococcus sp.	Bacteriophage
NC_047790	35209	Pseudoalteromonas phage C5a, complete genome.	NC_047790.1	Viruses; Duplodnaviria; Heunggongvirae; Uroviricota;Caudoviricetes; Caudovirales; Myoviridae; Peduovirinae;Catalunyavirus; Pseudoalteromonas virus C5a.	Pseudoalteromonas sp. RHS-str. 402	Unknown lab host	46	Myoviridae	Pseudoalteromonas sp.	Bacteriophage
MK388859	35232	Klebsiella phage ST405-OXA48phi1.1, complete genome.	MK388859.1	Viruses; Duplodnaviria; Heunggongvirae; Uroviricota;Caudoviricetes; Caudovirales; Myoviridae.	Klebsiella pneumoniae ST405-OXA48	Unknown lab host	52	Myoviridae	Klebsiella sp.	Bacteriophage
MN530981	35379	Campylobacter phage DA10, complete genome.	MN530981.1	Viruses; Duplodnaviria; Heunggongvirae; Uroviricota;Caudoviricetes; Caudovirales; Myoviridae.	Campylobacter jejuni subsp. jejuni strain su252gM/12A	Unknown lab host	59	Myoviridae	Campylobacter sp.	Bacteriophage
NC_021343	35430	Burkholderia phage ST79, complete genome.	NC_021343.1	Viruses; Duplodnaviria; Heunggongvirae; Uroviricota;Caudoviricetes; Caudovirales; Myoviridae; Peduovirinae;Nampongvirus; Burkholderia virus ST79.	Burkholderia pseudomallei	Unknown lab host	49	Myoviridae	Burkholderia sp.	Bacteriophage
NC_024383	135831	Listeria phage LP-083-2, complete genome.	NC_024383.1	Viruses; Duplodnaviria; Heunggongvirae; Uroviricota;Caudoviricetes; Caudovirales; Herelleviridae; Jasinkavirinae;Pecentumvirus; Listeria virus LP083-2.	Listeria monocytogenes	Unknown lab host	189	Herelleviridae	Listeria sp.	Bacteriophage
MK416014	29301	Klebsiella phage ST16-OXA48phi5.3, complete genome.	MK416014.1	Viruses; Duplodnaviria; Heunggongvirae; Uroviricota;Caudoviricetes; Caudovirales; Siphoviridae.	Klebsiella pneumoniae ST16-OXA48	Unknown lab host	51	Siphoviridae	Klebsiella sp.	Bacteriophage
MK448236	35476	Klebsiella phage ST899-OXA48phi17.1, complete genome.	MK448236.1	Viruses; Duplodnaviria; Heunggongvirae; Uroviricota;Caudoviricetes; Caudovirales; Myoviridae.	Klebsiella pneumoniae ST899-OXA48	Unknown lab host	51	Myoviridae	Klebsiella sp.	Bacteriophage
NC_011046	29305	Lactococcus phage bIBB29, complete genome.	NC_011046.1	Viruses; Duplodnaviria; Heunggongvirae; Uroviricota;Caudoviricetes; Caudovirales; Siphoviridae; Skunavirus.	Unknown host	Unknown lab host	54	Siphoviridae	Lactococcus sp.	Bacteriophage
AB008550	35580	Pseudomonas phage phiCTX DNA, complete genome.	AB008550.1	Viruses; Duplodnaviria; Heunggongvirae; Uroviricota;Caudoviricetes; Caudovirales; Myoviridae; Peduovirinae; Peduovirus.	Pseudomonas aeruginosa (strain PA158)	Unknown lab host	47	Myoviridae	Pseudomonas sp.	Bacteriophage
MF448570	29306	Lactococcus phage 96401, complete genome.	MF448570.1	Viruses; Duplodnaviria; Heunggongvirae; Uroviricota;Caudoviricetes; Caudovirales; Siphoviridae; Skunavirus;unclassified Skunavirus.	Lactococcus lactis	Unknown lab host	54	Siphoviridae	Lactococcus sp.	Bacteriophage
NC_009234	35741	Burkholderia phage phiE202 chromosome, complete genome.	NC_009234.1	Viruses; Duplodnaviria; Heunggongvirae; Uroviricota;Caudoviricetes; Caudovirales; Myoviridae; Peduovirinae; Peduovirus.	Burkholderia thailandensis	Unknown lab host	48	Myoviridae	Burkholderia sp.	Bacteriophage
NC_028898	35764	Mannheimia phage vB_MhM_587AP1, complete genome.	NC_028898.1	Viruses; Duplodnaviria; Heunggongvirae; Uroviricota;Caudoviricetes; Caudovirales; Myoviridae; Peduovirinae; Peduovirus;unclassified Peduovirus.	Mannheimia haemolytica 587A serotype A2	Unknown lab host	51	Myoviridae	Mannheimia sp.	Bacteriophage
NC_042004	40598	Acinetobacter phage vB_AbaP_B3, complete genome.	NC_042004.1	Viruses; Duplodnaviria; Heunggongvirae; Uroviricota;Caudoviricetes; Caudovirales; Autographiviridae; Beijerinckvirinae;Friunavirus; unclassified Friunavirus.	Acinetobacter baumannii	Acinetobacter baumannii NIPH 528	49	Autographiviridae	Acinetobacter sp.	Bacteriophage
NC_026014	35814	Enterobacteria phage P88, complete genome.	NC_026014.1	Viruses; Duplodnaviria; Heunggongvirae; Uroviricota;Caudoviricetes; Caudovirales; Myoviridae; Peduovirinae; Peduovirus;unclassified Peduovirus.	Escherichia coli K88	Unknown lab host	53	Myoviridae	Escherichia sp.	Bacteriophage
NC_047752	36499	Burkholderia phage vB_BceM_AP3, complete genome.	NC_047752.1	Viruses; Duplodnaviria; Heunggongvirae; Uroviricota;Caudoviricetes; Caudovirales; Myoviridae; Peduovirinae; Peduovirus;unclassified Peduovirus.	Burkholderia cenocepacia 7780	Unknown lab host	51	Myoviridae	Burkholderia sp.	Bacteriophage
NC_028693	18655	Enterococcus phage vB_EfaP_IME195, complete genome.	NC_028693.2	Viruses; Duplodnaviria; Heunggongvirae; Uroviricota;Caudoviricetes; Caudovirales; Podoviridae; Picovirinae;unclassified Picovirinae.	Enterococcus faecalis 2003	Unknown lab host	27	Podoviridae	Enterococcus sp.	Bacteriophage
MN172529	136234	Listeria phage LP-039, complete genome.	MN172529.2	Viruses; Duplodnaviria; Heunggongvirae; Uroviricota;Caudoviricetes; Caudovirales; Herelleviridae; Jasinkavirinae;Pecentumvirus; unclassified Pecentumvirus.	Listeria monocytogenes MACK	Unknown lab host	184	Herelleviridae	Listeria sp.	Bacteriophage
HE956704	36566	Lactobacillus phage AQ113, complete genome.	HE956704.1	Viruses; Duplodnaviria; Heunggongvirae; Uroviricota;Caudoviricetes; Caudovirales; Myoviridae.	Unknown host	Unknown lab host	56	Myoviridae	Lactobacillus sp.	Bacteriophage
NC_048175	40599	Klebsiella phage Pharr, complete genome.	NC_048175.1	Viruses; Duplodnaviria; Heunggongvirae; Uroviricota;Caudoviricetes; Caudovirales; Autographiviridae; Studiervirinae;Przondovirus; Klebsiella virus Pharr.	Klebsiella pneumoniae	Unknown lab host	47	Autographiviridae	Klebsiella sp.	Bacteriophage
NC_047797	40600	Pectobacterium phage PP81, complete genome.	NC_047797.1	Viruses; Duplodnaviria; Heunggongvirae; Uroviricota;Caudoviricetes; Caudovirales; Autographiviridae; Studiervirinae;Pektosvirus; Pectobacterium virus PP81.	Pectobacterium carotovorum subsp. carotovorum PB38	Unknown lab host	52	Autographiviridae	Pectobacterium sp.	Bacteriophage
NC_047780	40605	Klebsiella phage vB_KpnP_PRA33, complete genome.	NC_047780.1	Viruses; Duplodnaviria; Heunggongvirae; Uroviricota;Caudoviricetes; Caudovirales; Autographiviridae; Studiervirinae;Przondovirus; Klebsiella virus PRA33.	Klebsiella pneumoniae	Unknown lab host	52	Autographiviridae	Klebsiella sp.	Bacteriophage
MN101218	40622	Klebsiella phage KOX5, complete genome.	MN101218.1	Viruses; Duplodnaviria; Heunggongvirae; Uroviricota;Caudoviricetes; Caudovirales; Autographiviridae; Studiervirinae;Przondovirus; unclassified Przondovirus.	Klebsiella oxytoca	Unknown lab host	45	Autographiviridae	Klebsiella sp.	Bacteriophage
NC_047968	40635	Klebsiella virus KP32 isolate 192, complete genome.	NC_047968.1	Viruses; Duplodnaviria; Heunggongvirae; Uroviricota;Caudoviricetes; Caudovirales; Autographiviridae; Studiervirinae;Przondovirus.	Klebsiella pneumoniae	Unknown lab host	40	Autographiviridae	Klebsiella sp.	Bacteriophage
NC_047913	36636	Faecalibacterium phage FP_Mushu, complete genome.	NC_047913.1	Viruses; Duplodnaviria; Heunggongvirae; Uroviricota;Caudoviricetes; Caudovirales; Myoviridae; Mushuvirus;Faecalibacterium virus Mushu.	Faecalibacterium prausnitzii	Unknown lab host	54	Myoviridae	Faecalibacterium sp.	Bacteriophage
MG820640	29309	Propionibacterium phage pa15, complete genome.	MG820640.1	Viruses; Duplodnaviria; Heunggongvirae; Uroviricota;Caudoviricetes; Caudovirales; Siphoviridae; Pahexavirus;unclassified Pahexavirus.	Cutibacterium acnes 01-A-087	Unknown lab host	42	Siphoviridae	Cutibacterium sp.	Bacteriophage
NC_027354	29323	Propionibacterium phage PHL301M00, complete genome.	NC_027354.1	Viruses; Duplodnaviria; Heunggongvirae; Uroviricota;Caudoviricetes; Caudovirales; Siphoviridae; Pahexavirus.	Propionibacterium acnes	Unknown lab host	45	Siphoviridae	Propionibacterium sp.	Bacteriophage
MT006239	18689	Bifidobacterium phage BadAztec2, complete genome.	MT006239.1	Viruses; Duplodnaviria; Heunggongvirae; Uroviricota;Caudoviricetes; Caudovirales; Podoviridae; Picovirinae;unclassified Picovirinae.	Bifidobacterium asteroides	Unknown lab host	23	Podoviridae	Bifidobacterium sp.	Bacteriophage
MK721183	18737	Enterococcus phage vB_EfaP_Ef7.2, complete genome.	MK721183.1	Viruses; Duplodnaviria; Heunggongvirae; Uroviricota;Caudoviricetes; Caudovirales; Podoviridae; Picovirinae;unclassified Picovirinae.	Unknown host	Enterococcus faecalis strain AH7	30	Podoviridae	Enterococcus sp.	Bacteriophage
MK360025	18742	Enterococcus phage vB_EfaP_Zip, complete genome.	MK360025.1	Viruses; Duplodnaviria; Heunggongvirae; Uroviricota;Caudoviricetes; Caudovirales; Podoviridae; Picovirinae;unclassified Picovirinae.	Unknown host	Enterococcus faecium strain C410	22	Podoviridae	Enterococcus sp.	Bacteriophage
NC_009236	36690	Burkholderia phage phiE12-2 chromosome, complete genome.	NC_009236.1	Viruses; Duplodnaviria; Heunggongvirae; Uroviricota;Caudoviricetes; Caudovirales; Myoviridae; Peduovirinae; Peduovirus.	Burkholderia pseudomallei	Unknown lab host	50	Myoviridae	Burkholderia sp.	Bacteriophage
NC_027346	29327	Propionibacterium phage PHL171M01, complete genome.	NC_027346.1	Viruses; Duplodnaviria; Heunggongvirae; Uroviricota;Caudoviricetes; Caudovirales; Siphoviridae; Pahexavirus.	Propionibacterium acnes	Unknown lab host	45	Siphoviridae	Propionibacterium sp.	Bacteriophage
MG065679	47249	UNVERIFIED: Campylobacter phage A13a, complete genome.	MG065679.1	Viruses; Duplodnaviria; Heunggongvirae; Uroviricota;Caudoviricetes; Caudovirales; Drexlerviridae; Tunavirinae;unclassified Tunavirinae.	Campylobacter jejuni	Unknown lab host	0	Drexlerviridae	Campylobacter sp.	Bacteriophage
MG065641	47249	UNVERIFIED: Campylobacter phage A14a, complete genome.	MG065641.1	Viruses; Duplodnaviria; Heunggongvirae; Uroviricota;Caudoviricetes; Caudovirales; Drexlerviridae; Tunavirinae;unclassified Tunavirinae.	Campylobacter jejuni	Unknown lab host	0	Drexlerviridae	Campylobacter sp.	Bacteriophage
MG065667	47287	UNVERIFIED: Campylobacter phage A127, complete genome.	MG065667.1	Viruses; Duplodnaviria; Heunggongvirae; Uroviricota;Caudoviricetes; Caudovirales; Drexlerviridae; Tunavirinae;unclassified Tunavirinae.	Campylobacter jejuni	Unknown lab host	0	Drexlerviridae	Campylobacter sp.	Bacteriophage
NC_042046	47319	Escherichia phage C119, complete genome.	NC_042046.1	Viruses; Duplodnaviria; Heunggongvirae; Uroviricota;Caudoviricetes; Caudovirales; Drexlerviridae; Rogunavirinae;Rogunavirus.	Escherichia coli O:157 EC-48	Unknown lab host	75	Drexlerviridae	Escherichia sp.	Bacteriophage
MN813675	29330	Cutibacterium phage P104B, complete genome.	MN813675.1	Viruses; Duplodnaviria; Heunggongvirae; Uroviricota;Caudoviricetes; Caudovirales; Siphoviridae; Pahexavirus;unclassified Pahexavirus.	Unknown host	Cutibacterium acnes ATCC 6919	44	Siphoviridae	Cutibacterium sp.	Bacteriophage
NC_027622	29330	Propionibacterium phage Stormborn, complete genome.	NC_027622.1	Viruses; Duplodnaviria; Heunggongvirae; Uroviricota;Caudoviricetes; Caudovirales; Siphoviridae; Pahexavirus.	Unknown host	Propionibacterium acnes ATCC 6919	46	Siphoviridae	Propionibacterium sp.	Bacteriophage
NC_029004	36712	Clostridium phage phiCT453B, complete genome.	NC_029004.1	Viruses; Duplodnaviria; Heunggongvirae; Uroviricota;Caudoviricetes; Caudovirales; Myoviridae.	Clostridium tetani ATCC 453	Unknown lab host	61	Myoviridae	Clostridium sp.	Bacteriophage
NC_031005	29338	Propionibacterium phage QueenBey, complete genome.	NC_031005.2	Viruses; Duplodnaviria; Heunggongvirae; Uroviricota;Caudoviricetes; Caudovirales; Siphoviridae; Pahexavirus;unclassified Pahexavirus.	Unknown host	Propionibacterium acnes ATCC 6919	43	Siphoviridae	Propionibacterium sp.	Bacteriophage
AF083977	36717	Escherichia phage Mu, complete genome.	AF083977.1	Viruses; Duplodnaviria; Heunggongvirae; Uroviricota;Caudoviricetes; Caudovirales; Myoviridae; Muvirus.	Unknown host	Unknown lab host	53	Myoviridae	Escherichia sp.	Bacteriophage
NC_047750	36745	Mannheimia phage vB_MhM_1127AP1, complete genome.	NC_047750.1	Viruses; Duplodnaviria; Heunggongvirae; Uroviricota;Caudoviricetes; Caudovirales; Myoviridae; Peduovirinae;Baylorvirus; Mannheimia virus 1127AP1.	Mannheimia haemolytica 1127A serotype A2	Unknown lab host	52	Myoviridae	Mannheimia sp.	Bacteriophage
NC_048145	110377	Salmonella phage 3-29, complete genome.	NC_048145.1	Viruses; Duplodnaviria; Heunggongvirae; Uroviricota;Caudoviricetes; Caudovirales; Demerecviridae; Markadamsvirinae;Epseptimavirus; Salmonella virus 329.	Salmonella enterica subsp. enterica serovar Enteritidis	Unknown lab host	158	Demerecviridae	Salmonella sp.	Bacteriophage
MN026741	110466	Salmonella phage Th1, complete genome.	MN026741.1	Viruses; Duplodnaviria; Heunggongvirae; Uroviricota;Caudoviricetes; Caudovirales; Demerecviridae; Markadamsvirinae;Tequintavirus; unclassified Tequintavirus.	Salmonella enterica subsp. enterica serovar Gallinarum	Unknown lab host	142	Demerecviridae	Salmonella sp.	Bacteriophage
MG065640	47385	UNVERIFIED: Campylobacter phage A14b, complete genome.	MG065640.1	Viruses; Duplodnaviria; Heunggongvirae; Uroviricota;Caudoviricetes; Caudovirales; Drexlerviridae; Tunavirinae;unclassified Tunavirinae.	Campylobacter jejuni	Unknown lab host	0	Drexlerviridae	Campylobacter sp.	Bacteriophage
NC_048060	40651	Dickeya phage Mysterion, complete genome.	NC_048060.1	Viruses; Duplodnaviria; Heunggongvirae; Uroviricota;Caudoviricetes; Caudovirales; Autographiviridae; Studiervirinae;Aarhusvirus; Dickeya virus Mysterion.	Dickeya solani DSM28711	Unknown lab host	53	Autographiviridae	Dickeya sp.	Bacteriophage
NC_041954	29339	Propionibacterium phage Keiki, complete genome.	NC_041954.1	Viruses; Duplodnaviria; Heunggongvirae; Uroviricota;Caudoviricetes; Caudovirales; Siphoviridae; Pahexavirus.	Unknown host	Propionibacterium acnes ATCC 6919	45	Siphoviridae	Propionibacterium sp.	Bacteriophage
EU622808	18753	Bacillus phage Nf, complete genome.	EU622808.1	Viruses; Duplodnaviria; Heunggongvirae; Uroviricota;Caudoviricetes; Caudovirales; Podoviridae; Picovirinae; Salasvirus.	Unknown host	Unknown lab host	27	Podoviridae	Bacillus sp.	Bacteriophage
NC_005882	36748	Burkholderia cenocepacia phage BcepMu, complete genome.	NC_005882.1	Viruses; Duplodnaviria; Heunggongvirae; Uroviricota;Caudoviricetes; Caudovirales; Myoviridae; Bcepmuvirus.	Unknown host	Unknown lab host	53	Myoviridae	Burkholderia sp.	Bacteriophage
NC_003444	37074	Enterobacteria phage SfV, complete genome.	NC_003444.1	Viruses; Duplodnaviria; Heunggongvirae; Uroviricota;Caudoviricetes; Caudovirales; Myoviridae.	Shigella flexneri	Unknown lab host	53	Myoviridae	Shigella sp.	Bacteriophage
NC_010363	18762	Lactococcus phage asccphi28, complete genome.	NC_010363.1	Viruses; Duplodnaviria; Heunggongvirae; Uroviricota;Caudoviricetes; Caudovirales; Podoviridae; Picovirinae;unclassified Picovirinae.	Lactococcus lactis	Unknown lab host	28	Podoviridae	Lactococcus sp.	Bacteriophage
MH766655	37136	Curvibacter phage TJ1, complete genome.	MH766655.1	Viruses; Duplodnaviria; Heunggongvirae; Uroviricota;Caudoviricetes; Caudovirales; Myoviridae.	Curvibacter sp. AEP1.3	Unknown lab host	54	Myoviridae	Curvibacter sp.	Bacteriophage
MG309717	29339	Lactococcus phage CB14a, complete genome.	MG309717.1	Viruses; Duplodnaviria; Heunggongvirae; Uroviricota;Caudoviricetes; Caudovirales; Siphoviridae; Skunavirus;unclassified Skunavirus.	Lactococcus lactis subsp. cremoris SMQ-404	Unknown lab host	52	Siphoviridae	Lactococcus sp.	Bacteriophage
NC_027382	37146	Enterobacteria phage SfMu, complete genome.	NC_027382.1	Viruses; Duplodnaviria; Heunggongvirae; Uroviricota;Caudoviricetes; Caudovirales; Myoviridae; Muvirus.	Shigella flexneri serotype 4a	Unknown lab host	55	Myoviridae	Shigella sp.	Bacteriophage
MN689523	29340	Lactococcus phage CHPC959, complete genome.	MN689523.1	Viruses; Duplodnaviria; Heunggongvirae; Uroviricota;Caudoviricetes; Caudovirales; Siphoviridae; Skunavirus;unclassified Skunavirus.	Lactococcus lactis	Unknown lab host	59	Siphoviridae	Lactococcus sp.	Bacteriophage
NC_019455	37151	Haemophilus phage SuMu, complete genome.	NC_019455.1	Viruses; Duplodnaviria; Heunggongvirae; Uroviricota;Caudoviricetes; Caudovirales; Myoviridae.	Haemophilus parasuis 34086b	Unknown lab host	55	Myoviridae	Haemophilus sp.	Bacteriophage
KY926698	29342	Lactococcus phage PLgY-16, complete genome.	KY926698.2	Viruses; Duplodnaviria; Heunggongvirae; Uroviricota;Caudoviricetes; Caudovirales; Siphoviridae; Skunavirus;unclassified Skunavirus.	Lactococcus garvieae	Unknown lab host	55	Siphoviridae	Lactococcus sp.	Bacteriophage
NC_019511	136326	Staphylococcus phage SA11, complete genome.	NC_019511.1	Viruses; Duplodnaviria; Heunggongvirae; Uroviricota;Caudoviricetes; Caudovirales; Herelleviridae; Twortvirinae;Silviavirus.	Staphylococcus aureus	Unknown lab host	186	Herelleviridae	Staphylococcus sp.	Bacteriophage
NC_031119	29347	Propionibacterium phage Enoki, complete genome.	NC_031119.1	Viruses; Duplodnaviria; Heunggongvirae; Uroviricota;Caudoviricetes; Caudovirales; Siphoviridae; Pahexavirus;unclassified Pahexavirus.	Unknown host	Propionibacterium acnes ATCC 6919	45	Siphoviridae	Propionibacterium sp.	Bacteriophage
MK504443	136442	Lactobacillus phage 521B, complete genome.	MK504443.1	Viruses; Duplodnaviria; Heunggongvirae; Uroviricota;Caudoviricetes; Caudovirales; Herelleviridae; unclassifiedHerelleviridae.	Lactobacillus brevis	Unknown lab host	188	Herelleviridae	Lactobacillus sp.	Bacteriophage
NC_047872	136468	Listeria phage LMTA-94, complete genome.	NC_047872.1	Viruses; Duplodnaviria; Heunggongvirae; Uroviricota;Caudoviricetes; Caudovirales; Herelleviridae; Jasinkavirinae;Pecentumvirus; unclassified Pecentumvirus.	Listeria monocytogenes	Unknown lab host	189	Herelleviridae	Listeria sp.	Bacteriophage
NC_027626	29347	Propionibacterium phage Procrass1, complete genome.	NC_027626.1	Viruses; Duplodnaviria; Heunggongvirae; Uroviricota;Caudoviricetes; Caudovirales; Siphoviridae; Pahexavirus.	Unknown host	Propionibacterium acnes ATCC 6919	45	Siphoviridae	Propionibacterium sp.	Bacteriophage
NC_018842	29348	Propionibacterium phage P1.1, complete genome.	NC_018842.1	Viruses; Duplodnaviria; Heunggongvirae; Uroviricota;Caudoviricetes; Caudovirales; Siphoviridae; Pahexavirus.	Propionibacterium acnes	Unknown lab host	45	Siphoviridae	Propionibacterium sp.	Bacteriophage
NC_048109	37152	Pseudomonas phage Dobby, complete genome.	NC_048109.1	Viruses; Duplodnaviria; Heunggongvirae; Uroviricota;Caudoviricetes; Caudovirales; Myoviridae; Peduovirinae; Citexvirus;Pseudomonas virus Dobby.	Pseudomonas aeruginosa	Unknown lab host	49	Myoviridae	Pseudomonas sp.	Bacteriophage
NC_013594	37235	Escherichia phage D108, complete genome.	NC_013594.1	Viruses; Duplodnaviria; Heunggongvirae; Uroviricota;Caudoviricetes; Caudovirales; Myoviridae; Muvirus; unclassifiedMuvirus.	Escherichia coli	Unknown lab host	57	Myoviridae	Escherichia sp.	Bacteriophage
MK795384	144685	Vibrio phage VAP7, complete genome.	MK795384.1	Viruses; Duplodnaviria; Heunggongvirae; Uroviricota;Caudoviricetes; Caudovirales; Ackermannviridae; unclassifiedAckermannviridae.	Unknown host	Unknown lab host	192	Ackermannviridae	Vibrio sp.	Bacteriophage
MG820635	29370	Propionibacterium phage pa29399-1-D_1, complete genome.	MG820635.1	Viruses; Duplodnaviria; Heunggongvirae; Uroviricota;Caudoviricetes; Caudovirales; Siphoviridae; Pahexavirus;unclassified Pahexavirus.	Cutibacterium acnes 02-A-018	Unknown lab host	45	Siphoviridae	Cutibacterium sp.	Bacteriophage
NC_015265	37236	Burkholderia phage KS5, complete genome.	NC_015265.1	Viruses; Duplodnaviria; Heunggongvirae; Uroviricota;Caudoviricetes; Caudovirales; Myoviridae; Peduovirinae;Kisquinquevirus; Burkholderia virus KS5.	Burkholderia cenocepacia strain C6433	Unknown lab host	46	Myoviridae	Burkholderia sp.	Bacteriophage
NC_009237	37446	Burkholderia phage phiE255 chromosome, complete genome.	NC_009237.1	Viruses; Duplodnaviria; Heunggongvirae; Uroviricota;Caudoviricetes; Caudovirales; Myoviridae; Bcepmuvirus.	Burkholderia thailandensis	Unknown lab host	55	Myoviridae	Burkholderia sp.	Bacteriophage
CP025923	37583	Escherichia phage 520873, complete genome.	CP025923.1	Viruses; Duplodnaviria; Heunggongvirae; Uroviricota;Caudoviricetes; Caudovirales; Myoviridae; Peduovirinae; Peduovirus;unclassified Peduovirus.	Escherichia coli 520873	Unknown lab host	0	Myoviridae	Escherichia sp.	Bacteriophage
NC_011216	37635	Burkholderia phage KS10, complete genome.	NC_011216.1	Viruses; Duplodnaviria; Heunggongvirae; Uroviricota;Caudoviricetes; Caudovirales; Myoviridae.	Burkholderia cenocepacia	Unknown lab host	49	Myoviridae	Burkholderia sp.	Bacteriophage
NC_018845	29371	Propionibacterium phage P104A, complete genome.	NC_018845.1	Viruses; Duplodnaviria; Heunggongvirae; Uroviricota;Caudoviricetes; Caudovirales; Siphoviridae; Pahexavirus.	Propionibacterium acnes	Unknown lab host	45	Siphoviridae	Propionibacterium sp.	Bacteriophage
NC_047888	40657	Ralstonia phage DU_RP_I, complete genome.	NC_047888.1	Viruses; Duplodnaviria; Heunggongvirae; Uroviricota;Caudoviricetes; Caudovirales; Autographiviridae; unclassifiedAutographiviridae.	Ralstonia solanacearum	Unknown lab host	39	Autographiviridae	Ralstonia sp.	Bacteriophage
MG253653	29374	Lactococcus phage vB_Llc_bIBBF13, complete genome.	MG253653.1	Viruses; Duplodnaviria; Heunggongvirae; Uroviricota;Caudoviricetes; Caudovirales; Siphoviridae; Skunavirus;unclassified Skunavirus.	Lactococcus lactis IL1403	Unknown lab host	53	Siphoviridae	Lactococcus sp.	Bacteriophage
MK448739	29384	Streptococcus phage Javan363, complete genome.	MK448739.1	Viruses; Duplodnaviria; Heunggongvirae; Uroviricota;Caudoviricetes; Caudovirales; Siphoviridae.	Streptococcus oralis SK143	Unknown lab host	44	Siphoviridae	Streptococcus sp.	Bacteriophage
KJ578766	29386	Propionibacterium phage PHL067M09, complete genome.	KJ578766.1	Viruses; Duplodnaviria; Heunggongvirae; Uroviricota;Caudoviricetes; Caudovirales; Siphoviridae; Pahexavirus;unclassified Pahexavirus.	Propionibacterium acnes	Unknown lab host	46	Siphoviridae	Propionibacterium sp.	Bacteriophage
KJ578777	29396	Propionibacterium phage PHL116M10, complete genome.	KJ578777.1	Viruses; Duplodnaviria; Heunggongvirae; Uroviricota;Caudoviricetes; Caudovirales; Siphoviridae; Pahexavirus;unclassified Pahexavirus.	Propionibacterium acnes	Unknown lab host	46	Siphoviridae	Propionibacterium sp.	Bacteriophage
NC_028694	29407	Propionibacterium phage PA1-14, complete genome.	NC_028694.1	Viruses; Duplodnaviria; Heunggongvirae; Uroviricota;Caudoviricetes; Caudovirales; Siphoviridae; Pahexavirus;unclassified Pahexavirus.	Propionibacterium acnes A1-14	Unknown lab host	45	Siphoviridae	Propionibacterium sp.	Bacteriophage
NC_027391	29412	Propionibacterium phage PHL041M10, complete genome.	NC_027391.1	Viruses; Duplodnaviria; Heunggongvirae; Uroviricota;Caudoviricetes; Caudovirales; Siphoviridae; Pahexavirus.	Propionibacterium acnes	Unknown lab host	45	Siphoviridae	Propionibacterium sp.	Bacteriophage
JX681814	37637	Burkholderia phage phiX216, complete genome.	JX681814.1	Viruses; Duplodnaviria; Heunggongvirae; Uroviricota;Caudoviricetes; Caudovirales; Myoviridae; Peduovirinae; Peduovirus.	Burkholderia pseudomallei environmental isolate E0237	Unknown lab host	47	Myoviridae	Burkholderia sp.	Bacteriophage
DQ087285	37639	Burkholderia phage phiE52237, complete genome.	DQ087285.2	Viruses; Duplodnaviria; Heunggongvirae; Uroviricota;Caudoviricetes; Caudovirales; Myoviridae; Peduovirinae; Peduovirus.	Unknown host	Unknown lab host	47	Myoviridae	Burkholderia sp.	Bacteriophage
MH844558	37660	Exiguobacterium phage vB_EauM-23, complete genome.	MH844558.1	Viruses; Duplodnaviria; Heunggongvirae; Uroviricota;Caudoviricetes; Caudovirales; Myoviridae.	Exiguobacterium aurantiacum	Unknown lab host	66	Myoviridae	Exiguobacterium sp.	Bacteriophage
NC_021784	38099	Phage phi OH2 DNA, complete genome.	NC_021784.1	Viruses; Duplodnaviria; Heunggongvirae; Uroviricota;Caudoviricetes; Caudovirales; Myoviridae.	Unknown host	Unknown lab host	60	Myoviridae	Unknown sp.	Bacteriophage
NC_009016	38197	Vibrio phage VP882, complete genome.	NC_009016.1	Viruses; Duplodnaviria; Heunggongvirae; Uroviricota;Caudoviricetes; Caudovirales; Myoviridae; Hapunavirus.	Vibrio parahaemolyticus	Unknown lab host	71	Myoviridae	Vibrio sp.	Bacteriophage
LT962379	40694	Yersinia phage fPS-53 genome assembly, complete genome:	LT962379.1	Viruses; Duplodnaviria; Heunggongvirae; Uroviricota;Caudoviricetes; Caudovirales; Autographiviridae; Studiervirinae;Teseptimavirus.	Unknown host	Unknown lab host	52	Autographiviridae	Yersinia sp.	Bacteriophage
KP793110	29416	Lactococcus phage 936 group phage Phi43, complete genome.	KP793110.1	Viruses; Duplodnaviria; Heunggongvirae; Uroviricota;Caudoviricetes; Caudovirales; Siphoviridae; Skunavirus;unclassified Skunavirus.	Lactococcus lactis	Unknown lab host	54	Siphoviridae	Lactococcus sp.	Bacteriophage
MK721184	18818	Enterococcus phage vB_EfaP_Ef7.3, complete genome.	MK721184.1	Viruses; Duplodnaviria; Heunggongvirae; Uroviricota;Caudoviricetes; Caudovirales; Podoviridae; Picovirinae;unclassified Picovirinae.	Unknown host	Enterococcus faecalis strain AH7	27	Podoviridae	Enterococcus sp.	Bacteriophage
NC_047871	136589	Listeria phage LMTA-57, complete genome.	NC_047871.1	Viruses; Duplodnaviria; Heunggongvirae; Uroviricota;Caudoviricetes; Caudovirales; Herelleviridae; Jasinkavirinae;Pecentumvirus; unclassified Pecentumvirus.	Listeria monocytogenes	Unknown lab host	196	Herelleviridae	Listeria sp.	Bacteriophage
NC_027333	29421	Propionibacterium phage PHL070N00, complete genome.	NC_027333.1	Viruses; Duplodnaviria; Heunggongvirae; Uroviricota;Caudoviricetes; Caudovirales; Siphoviridae; Pahexavirus.	Propionibacterium acnes	Unknown lab host	44	Siphoviridae	Propionibacterium sp.	Bacteriophage
MG065671	47516	UNVERIFIED: Campylobacter phage A120, complete genome.	MG065671.1	Viruses; Duplodnaviria; Heunggongvirae; Uroviricota;Caudoviricetes; Caudovirales; Drexlerviridae; Tunavirinae;unclassified Tunavirinae.	Campylobacter jejuni	Unknown lab host	0	Drexlerviridae	Campylobacter sp.	Bacteriophage
NC_007924	38239	Lactobacillus phage KC5a, complete genome.	NC_007924.1	Viruses; Duplodnaviria; Heunggongvirae; Uroviricota;Caudoviricetes; Caudovirales; Myoviridae.	Lactobacillus gasseri	Unknown lab host	61	Myoviridae	Lactobacillus sp.	Bacteriophage
MT350292	40712	Enterococcus phage EFA-1, complete genome.	MT350292.1	Viruses; Duplodnaviria; Heunggongvirae; Uroviricota;Caudoviricetes; Caudovirales; Autographiviridae; Studiervirinae;Teseptimavirus.	Enterococcus faecalis	Unknown lab host	51	Autographiviridae	Enterococcus sp.	Bacteriophage
KT945995	18838	Enterococcus phage vB_EfaP_IME199, complete genome.	KT945995.1	Viruses; Duplodnaviria; Heunggongvirae; Uroviricota;Caudoviricetes; Caudovirales; Podoviridae; Picovirinae;unclassified Picovirinae.	Enterococcus faecium	Unknown lab host	22	Podoviridae	Enterococcus sp.	Bacteriophage
MG253650	29423	Lactococcus phage vB_Llc_bIBB77s, complete genome.	MG253650.1	Viruses; Duplodnaviria; Heunggongvirae; Uroviricota;Caudoviricetes; Caudovirales; Siphoviridae; Skunavirus;unclassified Skunavirus.	Lactococcus lactis IL1403	Unknown lab host	54	Siphoviridae	Lactococcus sp.	Bacteriophage
KJ578763	29424	Propionibacterium phage PHL064M01, complete genome.	KJ578763.1	Viruses; Duplodnaviria; Heunggongvirae; Uroviricota;Caudoviricetes; Caudovirales; Siphoviridae; Pahexavirus;unclassified Pahexavirus.	Propionibacterium acnes	Unknown lab host	46	Siphoviridae	Propionibacterium sp.	Bacteriophage
NC_027370	29428	Propionibacterium phage PHL179M00, complete genome.	NC_027370.1	Viruses; Duplodnaviria; Heunggongvirae; Uroviricota;Caudoviricetes; Caudovirales; Siphoviridae; Pahexavirus.	Propionibacterium acnes	Unknown lab host	45	Siphoviridae	Propionibacterium sp.	Bacteriophage
MN434093	40713	Klebsiella phage AmPh_EK52, complete genome.	MN434093.1	Viruses; Duplodnaviria; Heunggongvirae; Uroviricota;Caudoviricetes; Caudovirales; Autographiviridae; Studiervirinae;Przondovirus; unclassified Przondovirus.	Klebsiella pneumoniae	Unknown lab host	46	Autographiviridae	Klebsiella sp.	Bacteriophage
NC_048059	40729	Dickeya phage Luksen, complete genome.	NC_048059.1	Viruses; Duplodnaviria; Heunggongvirae; Uroviricota;Caudoviricetes; Caudovirales; Autographiviridae; Studiervirinae;Aarhusvirus; Dickeya virus Luksen.	Dickeya solani DSM28711	Unknown lab host	53	Autographiviridae	Dickeya sp.	Bacteriophage
NC_030947	38243	Clostridium phage phiCT19406B, complete genome.	NC_030947.1	Viruses; Duplodnaviria; Heunggongvirae; Uroviricota;Caudoviricetes; Caudovirales; Myoviridae.	Clostridium tetani ATCC 19406	Unknown lab host	66	Myoviridae	Clostridium sp.	Bacteriophage
NC_027627	29440	Propionibacterium phage Solid, complete genome.	NC_027627.1	Viruses; Duplodnaviria; Heunggongvirae; Uroviricota;Caudoviricetes; Caudovirales; Siphoviridae; Pahexavirus.	Unknown host	Propionibacterium acnes ATCC 6919	45	Siphoviridae	Propionibacterium sp.	Bacteriophage
NC_027376	29442	Propionibacterium phage PHL308M00, complete genome.	NC_027376.1	Viruses; Duplodnaviria; Heunggongvirae; Uroviricota;Caudoviricetes; Caudovirales; Siphoviridae; Pahexavirus.	Propionibacterium acnes	Unknown lab host	45	Siphoviridae	Propionibacterium sp.	Bacteriophage
NC_024206	38269	Lactobacillus phage phi jlb1, complete genome.	NC_024206.1	Viruses; Duplodnaviria; Heunggongvirae; Uroviricota;Caudoviricetes; Caudovirales; Myoviridae.	Lactobacillus gasseri ADH	Unknown lab host	54	Myoviridae	Lactobacillus sp.	Bacteriophage
MK416015	38322	Klebsiella phage ST16-OXA48phi5.4, complete genome.	MK416015.1	Viruses; Duplodnaviria; Heunggongvirae; Uroviricota;Caudoviricetes; Caudovirales; Myoviridae; Peduovirinae; Peduovirus;unclassified Peduovirus.	Klebsiella pneumoniae ST16-OXA48	Unknown lab host	46	Myoviridae	Klebsiella sp.	Bacteriophage
MK504446	136608	Lactobacillus phage SAC12B, complete genome.	MK504446.1	Viruses; Duplodnaviria; Heunggongvirae; Uroviricota;Caudoviricetes; Caudovirales; Herelleviridae; unclassifiedHerelleviridae.	Lactobacillus brevis	Unknown lab host	191	Herelleviridae	Lactobacillus sp.	Bacteriophage
MG820637	29446	Propionibacterium phage pa63, complete genome.	MG820637.1	Viruses; Duplodnaviria; Heunggongvirae; Uroviricota;Caudoviricetes; Caudovirales; Siphoviridae; Pahexavirus;unclassified Pahexavirus.	Cutibacterium acnes 06-0893	Unknown lab host	44	Siphoviridae	Cutibacterium sp.	Bacteriophage
MF919515	29451	Propionibacterium phage Leviosa, complete genome.	MF919515.1	Viruses; Duplodnaviria; Heunggongvirae; Uroviricota;Caudoviricetes; Caudovirales; Siphoviridae; Pahexavirus;unclassified Pahexavirus.	Unknown host	Propionibacterium acnes#ATCC 6919	44	Siphoviridae	Propionibacterium sp.	Bacteriophage
MG253652	29454	Lactococcus phage vB_Llc_bIBBF12, complete genome.	MG253652.1	Viruses; Duplodnaviria; Heunggongvirae; Uroviricota;Caudoviricetes; Caudovirales; Siphoviridae; Skunavirus;unclassified Skunavirus.	Lactococcus lactis IL1403	Unknown lab host	55	Siphoviridae	Lactococcus sp.	Bacteriophage
MT006240	18899	Bifidobacterium phage BadAargau2, complete genome.	MT006240.1	Viruses; Duplodnaviria; Heunggongvirae; Uroviricota;Caudoviricetes; Caudovirales; Podoviridae; Picovirinae;unclassified Picovirinae.	Bifidobacterium asteroides	Unknown lab host	23	Podoviridae	Bifidobacterium sp.	Bacteriophage
NC_026612	5077	Uncultured phage WW-nAnB strain 2, complete genome.	NC_026612.1	Viruses; Monodnaviria; Loebvirae; Hofneiviricota; Faserviricetes;Tubulavirales; Inoviridae; environmental samples.	Unknown host	Unknown lab host	8	Inoviridae	Unknown sp.	Bacteriophage
NC_027339	38389	Enterobacteria phage SfI, complete genome.	NC_027339.1	Viruses; Duplodnaviria; Heunggongvirae; Uroviricota;Caudoviricetes; Caudovirales; Myoviridae.	Shigella flexneri serotype 1a strain 019	Unknown lab host	65	Myoviridae	Shigella sp.	Bacteriophage
NC_023570	40739	Acinetobacter phage Petty, complete genome.	NC_023570.1	Viruses; Duplodnaviria; Heunggongvirae; Uroviricota;Caudoviricetes; Caudovirales; Autographiviridae; Beijerinckvirinae;Pettyvirus; Acinetobacter virus Petty.	Acinetobacter baumannii AU0783	Unknown lab host	45	Autographiviridae	Acinetobacter sp.	Bacteriophage
NC_024149	18899	Lactoccocus phage WP-2, complete genome.	NC_024149.1	Viruses; Duplodnaviria; Heunggongvirae; Uroviricota;Caudoviricetes; Caudovirales; Podoviridae; Picovirinae; Negarvirus;Lactococcus virus WP2.	Lactococcus garvieae	Unknown lab host	24	Podoviridae	Lactococcus sp.	Bacteriophage
MK795385	40746	Klebsiella phage IME304, complete genome.	MK795385.1	Viruses; Duplodnaviria; Heunggongvirae; Uroviricota;Caudoviricetes; Caudovirales; Autographiviridae; Studiervirinae;Przondovirus; unclassified Przondovirus.	Klebsiella pneumoniae 1183	Unknown lab host	43	Autographiviridae	Klebsiella sp.	Bacteriophage
LT992259	38622	Yersinia phage fEV-1 genome assembly, complete genome: monopartite.	LT992259.1	Viruses; Duplodnaviria; Heunggongvirae; Uroviricota;Caudoviricetes; Caudovirales; Myoviridae.	Unknown host	Unknown lab host	57	Myoviridae	Yersinia sp.	Bacteriophage
NC_009382	38760	Ralstonia phage phiRSA1, complete genome.	NC_009382.1	Viruses; Duplodnaviria; Heunggongvirae; Uroviricota;Caudoviricetes; Caudovirales; Myoviridae; Peduovirinae; Peduovirus.	Ralstonia solanacearum	Unknown lab host	51	Myoviridae	Ralstonia sp.	Bacteriophage
NC_027361	29454	Propionibacterium phage PHL085N00, complete genome.	NC_027361.1	Viruses; Duplodnaviria; Heunggongvirae; Uroviricota;Caudoviricetes; Caudovirales; Siphoviridae; Pahexavirus;unclassified Pahexavirus.	Propionibacterium acnes	Unknown lab host	44	Siphoviridae	Propionibacterium sp.	Bacteriophage
MK422453	39086	Klebsiella phage ST13-OXA48phi12.1, complete genome.	MK422453.1	Viruses; Duplodnaviria; Heunggongvirae; Uroviricota;Caudoviricetes; Caudovirales; Myoviridae; Peduovirinae; Peduovirus;unclassified Peduovirus.	Klebsiella pneumoniae ST13-OXA48	Unknown lab host	50	Myoviridae	Klebsiella sp.	Bacteriophage
MT276994	39175	Aeromonas phage AhyVDH1, complete genome.	MT276994.1	Viruses; Duplodnaviria; Heunggongvirae; Uroviricota;Caudoviricetes; Caudovirales; Myoviridae.	Aeromonas hydrophila 4572	Unknown lab host	59	Myoviridae	Aeromonas sp.	Bacteriophage
CP025900	39179	Escherichia phage 500465-1, complete genome.	CP025900.1	Viruses; Duplodnaviria; Heunggongvirae; Uroviricota;Caudoviricetes; Caudovirales; Myoviridae; Peduovirinae; Peduovirus;unclassified Peduovirus.	Escherichia coli 500465	Unknown lab host	0	Myoviridae	Escherichia sp.	Bacteriophage
NC_010342	39245	Halomonas phage phiHAP-1, complete genome.	NC_010342.1	Viruses; Duplodnaviria; Heunggongvirae; Uroviricota;Caudoviricetes; Caudovirales; Myoviridae; Hapunavirus.	Halomonas aquamarina	Unknown lab host	46	Myoviridae	Halomonas sp.	Bacteriophage
MG747435	39309	Ralstonia phage RsoM1USA, complete genome.	MG747435.1	Viruses; Duplodnaviria; Heunggongvirae; Uroviricota;Caudoviricetes; Caudovirales; Myoviridae; Peduovirinae; Peduovirus;unclassified Peduovirus.	Ralstonia solanacearum	Unknown lab host	55	Myoviridae	Ralstonia sp.	Bacteriophage
NC_019523	18919	Clostridium phage phi24R, complete genome.	NC_019523.1	Viruses; Duplodnaviria; Heunggongvirae; Uroviricota;Caudoviricetes; Caudovirales; Podoviridae; Picovirinae;unclassified Picovirinae.	Clostridium perfringens	Unknown lab host	22	Podoviridae	Clostridium sp.	Bacteriophage
MK733259	39492	Yersinia phage YeP1, complete genome.	MK733259.1	Viruses; Duplodnaviria; Heunggongvirae; Uroviricota;Caudoviricetes; Caudovirales; Myoviridae.	Yersinia enterocolitica BJ2014-1008329276	Unknown lab host	61	Myoviridae	Yersinia sp.	Bacteriophage
MN524845	18932	Bacillus phage vB_Bpu_PumA2, complete genome.	MN524845.1	Viruses; Duplodnaviria; Heunggongvirae; Uroviricota;Caudoviricetes; Caudovirales; Podoviridae; Picovirinae;unclassified Picovirinae.	Bacillus pumilus	Unknown lab host	28	Podoviridae	Bacillus sp.	Bacteriophage
MK433577	39643	Klebsiella phage ST512-KPC3phi13.6, complete genome.	MK433577.1	Viruses; Duplodnaviria; Heunggongvirae; Uroviricota;Caudoviricetes; Caudovirales; Myoviridae; Peduovirinae; Peduovirus;unclassified Peduovirus.	Klebsiella pneumoniae ST512-KPC3	Unknown lab host	52	Myoviridae	Klebsiella sp.	Bacteriophage
MK733260	39751	Yersinia phage YeP2, complete genome.	MK733260.1	Viruses; Duplodnaviria; Heunggongvirae; Uroviricota;Caudoviricetes; Caudovirales; Myoviridae.	Yersinia enterocolitica BJ2014-1008297168	Unknown lab host	63	Myoviridae	Yersinia sp.	Bacteriophage
NC_022749	39758	Shigella phage SfIV, complete genome.	NC_022749.1	Viruses; Duplodnaviria; Heunggongvirae; Uroviricota;Caudoviricetes; Caudovirales; Myoviridae.	Shigella flexneri serotype 4av	Unknown lab host	54	Myoviridae	Shigella sp.	Bacteriophage
MG640035	39826	Vibrio phage Athena1, complete genome.	MG640035.1	Viruses; Duplodnaviria; Heunggongvirae; Uroviricota;Caudoviricetes; Caudovirales; Myoviridae.	Vibrio alginolyticus V1	Unknown lab host	57	Myoviridae	Vibrio sp.	Bacteriophage
NC_030945	39873	Bacillus phage BalMu-1 copy 1, complete genome.	NC_030945.1	Viruses; Duplodnaviria; Heunggongvirae; Uroviricota;Caudoviricetes; Caudovirales; Myoviridae.	Bacillus alcalophilus CGMCC 1.3604	Unknown lab host	56	Myoviridae	Bacillus sp.	Bacteriophage
KR131710	39921	Fusobacterium phage Funu1, complete genome.	KR131710.1	Viruses; Duplodnaviria; Heunggongvirae; Uroviricota;Caudoviricetes; Caudovirales; Myoviridae.	Fusobacterium nucleatum 7_1	Unknown lab host	65	Myoviridae	Fusobacterium sp.	Bacteriophage
MK416019	39953	Klebsiella phage ST11-VIM1phi8.3, complete genome.	MK416019.1	Viruses; Duplodnaviria; Heunggongvirae; Uroviricota;Caudoviricetes; Caudovirales; Myoviridae.	Klebsiella pneumoniae ST11-VIM1	Unknown lab host	62	Myoviridae	Klebsiella sp.	Bacteriophage
NC_025115	40002	Ralstonia phage RSY1 DNA, complete genome.	NC_025115.1	Viruses; Duplodnaviria; Heunggongvirae; Uroviricota;Caudoviricetes; Caudovirales; Myoviridae; Peduovirinae;Aresaunavirus; Ralstonia virus RSY1.	Ralstonia solanacearum	Unknown lab host	49	Myoviridae	Ralstonia sp.	Bacteriophage
NC_013152	29459	Lactococcus phage CB14, complete genome.	NC_013152.1	Viruses; Duplodnaviria; Heunggongvirae; Uroviricota;Caudoviricetes; Caudovirales; Siphoviridae; Skunavirus.	Lactococcus lactis SMQ-404	Unknown lab host	52	Siphoviridae	Lactococcus sp.	Bacteriophage
NC_027625	29461	Propionibacterium phage Kubed, complete genome.	NC_027625.1	Viruses; Duplodnaviria; Heunggongvirae; Uroviricota;Caudoviricetes; Caudovirales; Siphoviridae; Pahexavirus.	Unknown host	Propionibacterium acnes ATCC 6919	44	Siphoviridae	Propionibacterium sp.	Bacteriophage
NC_027621	29463	Propionibacterium phage Wizzo, complete genome.	NC_027621.1	Viruses; Duplodnaviria; Heunggongvirae; Uroviricota;Caudoviricetes; Caudovirales; Siphoviridae; Pahexavirus.	Unknown host	Propionibacterium acnes ATCC 6919	44	Siphoviridae	Propionibacterium sp.	Bacteriophage
KJ578775	29464	Propionibacterium phage PHL114N00, complete genome.	KJ578775.1	Viruses; Duplodnaviria; Heunggongvirae; Uroviricota;Caudoviricetes; Caudovirales; Siphoviridae; Pahexavirus.	Propionibacterium acnes	Unknown lab host	45	Siphoviridae	Propionibacterium sp.	Bacteriophage
MN813679	29465	Cutibacterium phage P107A, complete genome.	MN813679.1	Viruses; Duplodnaviria; Heunggongvirae; Uroviricota;Caudoviricetes; Caudovirales; Siphoviridae; Pahexavirus;unclassified Pahexavirus.	Unknown host	Cutibacterium acnes ATCC 6919	45	Siphoviridae	Cutibacterium sp.	Bacteriophage
NC_004313	40149	Salmonella phage ST64B, complete genome.	NC_004313.1	Viruses; Duplodnaviria; Heunggongvirae; Uroviricota;Caudoviricetes; Caudovirales; Myoviridae.	Salmonella enterica subsp. enterica serovar Typhimurium	Unknown lab host	56	Myoviridae	Salmonella sp.	Bacteriophage
NC_022337	29467	Propionibacterium phage PHL071N05, complete genome.	NC_022337.1	Viruses; Duplodnaviria; Heunggongvirae; Uroviricota;Caudoviricetes; Caudovirales; Siphoviridae; Pahexavirus.	Propionibacterium acnes	Unknown lab host	45	Siphoviridae	Propionibacterium sp.	Bacteriophage
MK017820	18958	Clostridium phage CPD7, complete genome.	MK017820.1	Viruses; Duplodnaviria; Heunggongvirae; Uroviricota;Caudoviricetes; Caudovirales; Podoviridae; Picovirinae;unclassified Picovirinae.	Clostridium perfringens FORC 25	Unknown lab host	25	Podoviridae	Clostridium sp.	Bacteriophage
MK416007	40495	Klebsiella phage ST405-OXA48phi1.2, complete genome.	MK416007.1	Viruses; Duplodnaviria; Heunggongvirae; Uroviricota;Caudoviricetes; Caudovirales; Myoviridae.	Klebsiella pneumoniae ST405-OXA48	Unknown lab host	66	Myoviridae	Klebsiella sp.	Bacteriophage
NC_015266	40555	Burkholderia phage KL3, complete genome.	NC_015266.1	Viruses; Duplodnaviria; Heunggongvirae; Uroviricota;Caudoviricetes; Caudovirales; Myoviridae; Peduovirinae; Tigrvirus;Burkholderia virus KL3.	Burkholderia ambifaria strain LMG 17828	Unknown lab host	52	Myoviridae	Burkholderia sp.	Bacteriophage
NC_028699	40740	Salmonella phage SEN34, complete genome.	NC_028699.1	Viruses; Duplodnaviria; Heunggongvirae; Uroviricota;Caudoviricetes; Caudovirales; Myoviridae; Brunovirus; Salmonellavirus SEN34.	Salmonella enterica subsp. diarizonae 519/03 IIIb	Unknown lab host	63	Myoviridae	Salmonella sp.	Bacteriophage
MH898687	40844	Edwardsiella phage Edno5, complete genome.	MH898687.1	Viruses; Duplodnaviria; Heunggongvirae; Uroviricota;Caudoviricetes; Caudovirales; Myoviridae; Gofduovirus; unclassifiedGofduovirus.	Edwardsiella anguillarum EA011113	Unknown lab host	76	Myoviridae	Edwardsiella sp.	Bacteriophage
MN813688	29470	Cutibacterium phage P106I, complete genome.	MN813688.1	Viruses; Duplodnaviria; Heunggongvirae; Uroviricota;Caudoviricetes; Caudovirales; Siphoviridae; Pahexavirus;unclassified Pahexavirus.	Unknown host	Cutibacterium acnes ATCC 6919	46	Siphoviridae	Cutibacterium sp.	Bacteriophage
NC_041926	41289	Escherichia phage vB_EcoM_ECOO78, complete genome.	NC_041926.1	Viruses; Duplodnaviria; Heunggongvirae; Uroviricota;Caudoviricetes; Caudovirales; Myoviridae; Jilinvirus; Escherichiavirus ECOO78.	Escherichia coli O78	Unknown lab host	56	Myoviridae	Escherichia sp.	Bacteriophage
MK504442	41292	Lactobacillus phage 3-SAC12, complete genome.	MK504442.1	Viruses; Duplodnaviria; Heunggongvirae; Uroviricota;Caudoviricetes; Caudovirales; Myoviridae.	Lactobacillus brevis	Unknown lab host	61	Myoviridae	Lactobacillus sp.	Bacteriophage
NC_019722	41351	Vibrio phage vB_VpaM_MAR, complete genome.	NC_019722.1	Viruses; Duplodnaviria; Heunggongvirae; Uroviricota;Caudoviricetes; Caudovirales; Myoviridae; Vhmlvirus.	Unknown host	Vibrio parahaemolyticus	62	Myoviridae	Vibrio sp.	Bacteriophage
MK672802	41427	Vibrio phage Va_90-11-286_p16, complete genome.	MK672802.1	Viruses; Duplodnaviria; Heunggongvirae; Uroviricota;Caudoviricetes; Caudovirales; Myoviridae.	Vibrio anguillarum strain 90-11-286	Unknown lab host	49	Myoviridae	Vibrio sp.	Bacteriophage
MK047642	41444	Phage NG55, complete genome.	MK047642.1	Viruses; Duplodnaviria; Heunggongvirae; Uroviricota;Caudoviricetes; Caudovirales; Myoviridae.	Unknown host	Unknown lab host	54	Myoviridae	Unknown sp.	Bacteriophage
NC_021857	41475	Shigella phage SfII, complete genome.	NC_021857.1	Viruses; Duplodnaviria; Heunggongvirae; Uroviricota;Caudoviricetes; Caudovirales; Myoviridae.	Unknown host	Unknown lab host	58	Myoviridae	Shigella sp.	Bacteriophage
KT588074	41496	Acinetobacter phage Ab105-1phi, complete genome.	KT588074.1	Viruses; Duplodnaviria; Heunggongvirae; Uroviricota;Caudoviricetes; Caudovirales; Myoviridae.	Acinetobacter baumannii Ab105	Unknown lab host	63	Myoviridae	Acinetobacter sp.	Bacteriophage
MH393889	19046	Clostridium phage susfortuna, complete genome.	MH393889.1	Viruses; Duplodnaviria; Heunggongvirae; Uroviricota;Caudoviricetes; Caudovirales; Podoviridae; Picovirinae;unclassified Picovirinae.	Clostridium perfringens SM3	Unknown lab host	28	Podoviridae	Clostridium sp.	Bacteriophage
KY996523	19089	Clostridium phage CPS1, complete genome.	KY996523.1	Viruses; Duplodnaviria; Heunggongvirae; Uroviricota;Caudoviricetes; Caudovirales; Podoviridae; Picovirinae;unclassified Picovirinae.	Clostridium perfringens	Unknown lab host	25	Podoviridae	Clostridium sp.	Bacteriophage
MF407276	19105	Bacillus phage vB_BveP-Goe6, complete genome.	MF407276.1	Viruses; Duplodnaviria; Heunggongvirae; Uroviricota;Caudoviricetes; Caudovirales; Podoviridae; Picovirinae; Salasvirus;unclassified Salasvirus.	Bacillus velezensis FZB42	Unknown lab host	26	Podoviridae	Bacillus sp.	Bacteriophage
NC_041955	29491	Propionibacterium phage PHL082M03, complete genome.	NC_041955.1	Viruses; Duplodnaviria; Heunggongvirae; Uroviricota;Caudoviricetes; Caudovirales; Siphoviridae; Pahexavirus.	Propionibacterium acnes	Unknown lab host	46	Siphoviridae	Propionibacterium sp.	Bacteriophage
MK047638	41502	Phage NG54, complete genome.	MK047638.1	Viruses; Duplodnaviria; Heunggongvirae; Uroviricota;Caudoviricetes; Caudovirales; Myoviridae.	Unknown host	Unknown lab host	62	Myoviridae	Unknown sp.	Bacteriophage
NC_024369	41569	Vibrio phage X29, complete genome.	NC_024369.2	Viruses; Duplodnaviria; Heunggongvirae; Uroviricota;Caudoviricetes; Caudovirales; Myoviridae.	Vibrio cholerae	Unknown lab host	67	Myoviridae	Vibrio sp.	Bacteriophage
MH884510	41601	Exiguobacterium phage vB_EalM-137, complete genome.	MH884510.1	Viruses; Duplodnaviria; Heunggongvirae; Uroviricota;Caudoviricetes; Caudovirales; Myoviridae.	Exiguobacterium alkaliphilum	Unknown lab host	64	Myoviridae	Exiguobacterium sp.	Bacteriophage
MG820643	29491	Propionibacterium phage pa35, complete genome.	MG820643.1	Viruses; Duplodnaviria; Heunggongvirae; Uroviricota;Caudoviricetes; Caudovirales; Siphoviridae; Pahexavirus;unclassified Pahexavirus.	Cutibacterium acnes 05-A-026	Unknown lab host	45	Siphoviridae	Cutibacterium sp.	Bacteriophage
MN813683	29494	Cutibacterium phage P108C, complete genome.	MN813683.1	Viruses; Duplodnaviria; Heunggongvirae; Uroviricota;Caudoviricetes; Caudovirales; Siphoviridae; Pahexavirus;unclassified Pahexavirus.	Unknown host	Cutibacterium acnes ATCC 6919	44	Siphoviridae	Cutibacterium sp.	Bacteriophage
NC_027389	29494	Propionibacterium phage PHL141N00, complete genome.	NC_027389.1	Viruses; Duplodnaviria; Heunggongvirae; Uroviricota;Caudoviricetes; Caudovirales; Siphoviridae; Pahexavirus.	Propionibacterium acnes	Unknown lab host	45	Siphoviridae	Propionibacterium sp.	Bacteriophage
NC_027357	29496	Propionibacterium phage PHL025M00, complete genome.	NC_027357.1	Viruses; Duplodnaviria; Heunggongvirae; Uroviricota;Caudoviricetes; Caudovirales; Siphoviridae; Pahexavirus.	Propionibacterium acnes	Unknown lab host	43	Siphoviridae	Propionibacterium sp.	Bacteriophage
NC_027336	29503	Propionibacterium phage PHL009M11, complete genome.	NC_027336.1	Viruses; Duplodnaviria; Heunggongvirae; Uroviricota;Caudoviricetes; Caudovirales; Siphoviridae; Pahexavirus.	Propionibacterium acnes	Unknown lab host	45	Siphoviridae	Propionibacterium sp.	Bacteriophage
KX669658	41655	Ochrobactrum phage POA1180, complete genome.	KX669658.1	Viruses; Duplodnaviria; Heunggongvirae; Uroviricota;Caudoviricetes; Caudovirales; Myoviridae.	Ochrobactrum anthropi	Unknown lab host	58	Myoviridae	Ochrobactrum sp.	Bacteriophage
NC_018838	29505	Propionibacterium phage P100_A, complete genome.	NC_018838.1	Viruses; Duplodnaviria; Heunggongvirae; Uroviricota;Caudoviricetes; Caudovirales; Siphoviridae; Pahexavirus.	Propionibacterium acnes	Unknown lab host	45	Siphoviridae	Propionibacterium sp.	Bacteriophage
NC_027995	41666	Escherichia phage vB_EcoM_ECO1230-10, complete genome.	NC_027995.1	Viruses; Duplodnaviria; Heunggongvirae; Uroviricota;Caudoviricetes; Caudovirales; Myoviridae; Jilinvirus.	Escherichia coli	Unknown lab host	56	Myoviridae	Escherichia sp.	Bacteriophage
NC_027630	29506	Propionibacterium phage Ouroboros, complete genome.	NC_027630.1	Viruses; Duplodnaviria; Heunggongvirae; Uroviricota;Caudoviricetes; Caudovirales; Siphoviridae; Pahexavirus.	Unknown host	Propionibacterium acnes ATCC 6919	45	Siphoviridae	Propionibacterium sp.	Bacteriophage
NC_018852	29506	Propionibacterium phage P100D, complete genome.	NC_018852.1	Viruses; Duplodnaviria; Heunggongvirae; Uroviricota;Caudoviricetes; Caudovirales; Siphoviridae; Pahexavirus.	Propionibacterium acnes	Unknown lab host	47	Siphoviridae	Propionibacterium sp.	Bacteriophage
KY271400	19260	Klebsiella phage 6 LV-2017, complete genome.	KY271400.1	Viruses; Duplodnaviria; Heunggongvirae; Uroviricota;Caudoviricetes; Caudovirales; Podoviridae.	Klebsiella pneumoniae KH43	Unknown lab host	22	Podoviridae	Klebsiella sp.	Bacteriophage
KY914485	144974	Aeromonas phage phiA8-29, complete genome.	KY914485.1	Viruses; Duplodnaviria; Heunggongvirae; Uroviricota;Caudoviricetes; Caudovirales; Ackermannviridae; unclassifiedAckermannviridae.	Aeromonas sp.	Unknown lab host	185	Ackermannviridae	Aeromonas sp.	Bacteriophage
MH375644	147890	Vibrio phage YC, complete genome.	MH375644.1	Viruses; Duplodnaviria; Heunggongvirae; Uroviricota;Caudoviricetes; Caudovirales; Ackermannviridae; unclassifiedAckermannviridae.	Vibrio coralliilyticus P1	Unknown lab host	195	Ackermannviridae	Vibrio sp.	Bacteriophage
MN718199	148180	Vibrio phage vB_VchM_Kuja, complete genome.	MN718199.1	Viruses; Duplodnaviria; Heunggongvirae; Uroviricota;Caudoviricetes; Caudovirales; Ackermannviridae; unclassifiedAckermannviridae.	Unknown host	Vibrio cholerae O1 El Tor	186	Ackermannviridae	Vibrio sp.	Bacteriophage
NC_028676	149218	Sinorhizobium phage phiM9, complete genome.	NC_028676.1	Viruses; Duplodnaviria; Heunggongvirae; Uroviricota;Caudoviricetes; Caudovirales; Ackermannviridae; unclassifiedAckermannviridae.	Sinorhizobium meliloti	Unknown lab host	271	Ackermannviridae	Sinorhizobium sp.	Bacteriophage
MK630230	110659	Klebsiella phage Spivey, complete genome.	MK630230.1	Viruses; Duplodnaviria; Heunggongvirae; Uroviricota;Caudoviricetes; Caudovirales; Demerecviridae; Sugarlandvirus;unclassified Sugarlandvirus.	Klebsiella pneumoniae	Unknown lab host	166	Demerecviridae	Klebsiella sp.	Bacteriophage
NC_048007	110664	Salmonella phage S116, complete genome.	NC_048007.1	Viruses; Duplodnaviria; Heunggongvirae; Uroviricota;Caudoviricetes; Caudovirales; Demerecviridae; Markadamsvirinae;Epseptimavirus; Salmonella virus S116.	Salmonella enterica serotype Typhimurium 4/74	Unknown lab host	159	Demerecviridae	Salmonella sp.	Bacteriophage
NC_031048	41918	Enterobacter phage Arya, complete genome.	NC_031048.1	Viruses; Duplodnaviria; Heunggongvirae; Uroviricota;Caudoviricetes; Caudovirales; Myoviridae; Jilinvirus; unclassifiedJilinvirus.	Enterobacter sp. CT7	Unknown lab host	61	Myoviridae	Enterobacter sp.	Bacteriophage
MH015251	4248	Ruegeria phage vB_RpoMi-V15, complete genome.	MH015251.1	Viruses; Monodnaviria; Sangervirae; Phixviricota;Malgrandaviricetes; Petitvirales; Microviridae; unclassifiedMicroviridae.	Ruegeria pomeroyi DSS-3	Unknown lab host	4	Microviridae	Ruegeria sp.	Bacteriophage
NC_028991	42158	Clostridium phage phiCT453A, complete genome.	NC_028991.1	Viruses; Duplodnaviria; Heunggongvirae; Uroviricota;Caudoviricetes; Caudovirales; Myoviridae.	Clostridium tetani ATCC 453	Unknown lab host	62	Myoviridae	Clostridium sp.	Bacteriophage
MH363700	150764	Vibrio phage VP-1, complete genome.	MH363700.1	Viruses; Duplodnaviria; Heunggongvirae; Uroviricota;Caudoviricetes; Caudovirales; Ackermannviridae; unclassifiedAckermannviridae.	Vibrio parahaemolyticus	Unknown lab host	104	Ackermannviridae	Vibrio sp.	Bacteriophage
KY787212	110741	Salmonella phage BSP22A, complete genome.	KY787212.1	Viruses; Duplodnaviria; Heunggongvirae; Uroviricota;Caudoviricetes; Caudovirales; Demerecviridae; Markadamsvirinae;Epseptimavirus; unclassified Epseptimavirus.	Salmonella enterica serovar typhimurium LT2C	Unknown lab host	174	Demerecviridae	Salmonella sp.	Bacteriophage
MK804892	42249	Aeromonas phage 4_D05, complete genome.	MK804892.1	Viruses; Duplodnaviria; Heunggongvirae; Uroviricota;Caudoviricetes; Caudovirales; Myoviridae.	Aeromonas rivipollensis	Unknown lab host	74	Myoviridae	Aeromonas sp.	Bacteriophage
KX196154	42279	Shewanella phage SFCi1, complete genome.	KX196154.1	Viruses; Duplodnaviria; Heunggongvirae; Uroviricota;Caudoviricetes; Caudovirales; Myoviridae.	Shewanella fidelis 3313	Unknown lab host	29	Myoviridae	Shewanella sp.	Bacteriophage
MG366114	42312	UNVERIFIED: Acinetobacter phage PBAB08, complete genome.	MG366114.1	Viruses; Duplodnaviria; Heunggongvirae; Uroviricota;Caudoviricetes; Caudovirales; Myoviridae.	Acinetobacter baumannii	Unknown lab host	0	Myoviridae	Acinetobacter sp.	Bacteriophage
NC_027987	29508	Leuconostoc phage 1-A4, complete genome.	NC_027987.1	Viruses; Duplodnaviria; Heunggongvirae; Uroviricota;Caudoviricetes; Caudovirales; Siphoviridae; Mccleskeyvirinae;Unaquatrovirus.	Leuconostoc mesenteroides 1-A4	Unknown lab host	50	Siphoviridae	Leuconostoc sp.	Bacteriophage
MG820632	29508	Propionibacterium phage pa310, complete genome.	MG820632.1	Viruses; Duplodnaviria; Heunggongvirae; Uroviricota;Caudoviricetes; Caudovirales; Siphoviridae; Pahexavirus;unclassified Pahexavirus.	Cutibacterium acnes 05-A-026	Unknown lab host	43	Siphoviridae	Cutibacterium sp.	Bacteriophage
JX570711	29512	Propionibacterium phage PHL066M04, complete genome.	JX570711.1	Viruses; Duplodnaviria; Heunggongvirae; Uroviricota;Caudoviricetes; Caudovirales; Siphoviridae; Pahexavirus;unclassified Pahexavirus.	Propionibacterium acnes	Unknown lab host	45	Siphoviridae	Propionibacterium sp.	Bacteriophage
KX379665	29513	Lactococcus phage i0139, complete genome.	KX379665.1	Viruses; Duplodnaviria; Heunggongvirae; Uroviricota;Caudoviricetes; Caudovirales; Siphoviridae; Skunavirus;unclassified Skunavirus.	Lactococcus lactis	Unknown lab host	52	Siphoviridae	Lactococcus sp.	Bacteriophage
NC_022338	29514	Propionibacterium phage PHL060L00, complete genome.	NC_022338.1	Viruses; Duplodnaviria; Heunggongvirae; Uroviricota;Caudoviricetes; Caudovirales; Siphoviridae; Pahexavirus.	Propionibacterium acnes	Unknown lab host	46	Siphoviridae	Propionibacterium sp.	Bacteriophage
MN813677	29516	Cutibacterium phage P107C, complete genome.	MN813677.1	Viruses; Duplodnaviria; Heunggongvirae; Uroviricota;Caudoviricetes; Caudovirales; Siphoviridae; Pahexavirus;unclassified Pahexavirus.	Unknown host	Cutibacterium acnes ATCC 6919	44	Siphoviridae	Cutibacterium sp.	Bacteriophage
MT074471	151015	Salmonella phage allotria, complete genome.	MT074471.1	Viruses; Duplodnaviria; Heunggongvirae; Uroviricota;Caudoviricetes; Caudovirales; Ackermannviridae; Cvivirinae;Kuttervirus; unclassifed Kuttervirus.	Salmonella enterica subsp. enterica serovar Enteritidis PT1	Unknown lab host	202	Ackermannviridae	Salmonella sp.	Bacteriophage
KY942057	151519	Dickeya phage XF4, complete genome.	KY942057.1	Viruses; Duplodnaviria; Heunggongvirae; Uroviricota;Caudoviricetes; Caudovirales; Ackermannviridae; Aglimvirinae;Limestonevirus; unclassified Limestonevirus.	Dickeya solani	Unknown lab host	196	Ackermannviridae	Dickeya sp.	Bacteriophage
MG266157	152048	Dickeya phage PP35, complete genome.	MG266157.1	Viruses; Duplodnaviria; Heunggongvirae; Uroviricota;Caudoviricetes; Caudovirales; Ackermannviridae; Aglimvirinae;Limestonevirus; unclassified Limestonevirus.	Dickeya solani F012	Unknown lab host	198	Ackermannviridae	Dickeya sp.	Bacteriophage
KM209228	152308	Dickeya phage phiD3, complete genome.	KM209228.1	Viruses; Duplodnaviria; Heunggongvirae; Uroviricota;Caudoviricetes; Caudovirales; Ackermannviridae; Aglimvirinae;Limestonevirus.	Pectobacterium sp. and Dickeya sp.	Unknown lab host	190	Ackermannviridae	Pectobacterium sp.	Bacteriophage
HE600015	152427	Dickeya phage vB_DsoM_LIMEstone1 complete genome.	HE600015.1	Viruses; Duplodnaviria; Heunggongvirae; Uroviricota;Caudoviricetes; Caudovirales; Ackermannviridae; Aglimvirinae;Limestonevirus.	Dickeya solani	Unknown lab host	201	Ackermannviridae	Dickeya sp.	Bacteriophage
NC_027628	29517	Propionibacterium phage Lauchelly, complete genome.	NC_027628.1	Viruses; Duplodnaviria; Heunggongvirae; Uroviricota;Caudoviricetes; Caudovirales; Siphoviridae; Pahexavirus.	Unknown host	Propionibacterium acnes ATCC 6919	45	Siphoviridae	Propionibacterium sp.	Bacteriophage
MH807820	152515	Dickeya phage Coodle, complete genome.	MH807820.1	Viruses; Duplodnaviria; Heunggongvirae; Uroviricota;Caudoviricetes; Caudovirales; Ackermannviridae; Aglimvirinae;Limestonevirus; unclassified Limestonevirus.	Dickeya solani DSM28711	Unknown lab host	201	Ackermannviridae	Dickeya sp.	Bacteriophage
MH807812	152612	Dickeya phage Kamild, complete genome.	MH807812.1	Viruses; Duplodnaviria; Heunggongvirae; Uroviricota;Caudoviricetes; Caudovirales; Ackermannviridae; Aglimvirinae;Limestonevirus; unclassified Limestonevirus.	Dickeya solani DSM28711	Unknown lab host	202	Ackermannviridae	Dickeya sp.	Bacteriophage
MN379739	110775	Salmonella phage 1-19, complete genome.	MN379739.1	Viruses; Duplodnaviria; Heunggongvirae; Uroviricota;Caudoviricetes; Caudovirales; Demerecviridae; Markadamsvirinae;Epseptimavirus; unclassified Epseptimavirus.	Salmonella enterica subsp. enterica	Unknown lab host	156	Demerecviridae	Salmonella sp.	Bacteriophage
MN218190	110776	Salmonella phage 9-29, complete genome.	MN218190.1	Viruses; Duplodnaviria; Heunggongvirae; Uroviricota;Caudoviricetes; Caudovirales; Demerecviridae; Markadamsvirinae;Epseptimavirus; unclassified Epseptimavirus.	Salmonella enterica subsp. enterica	Unknown lab host	156	Demerecviridae	Salmonella sp.	Bacteriophage
MK972717	110795	Salmonella phage SE18, complete genome.	MK972717.1	Viruses; Duplodnaviria; Heunggongvirae; Uroviricota;Caudoviricetes; Caudovirales; Demerecviridae; Markadamsvirinae;Epseptimavirus; unclassified Epseptimavirus.	Salmonella sp.	Unknown lab host	147	Demerecviridae	Salmonella sp.	Bacteriophage
MT074452	110831	Salmonella phage vaffelhjerte, complete genome.	MT074452.1	Viruses; Duplodnaviria; Heunggongvirae; Uroviricota;Caudoviricetes; Caudovirales; Demerecviridae; Markadamsvirinae;Epseptimavirus; unclassified Epseptimavirus.	Salmonella enterica subsp. enterica serovar Enteritidis PT1	Unknown lab host	160	Demerecviridae	Salmonella sp.	Bacteriophage
NC_047835	110901	Escherichia phage OSYSP, complete genome.	NC_047835.1	Viruses; Duplodnaviria; Heunggongvirae; Uroviricota;Caudoviricetes; Caudovirales; Demerecviridae; Markadamsvirinae;Tequintavirus; Escherichia virus OSYSP.	Escherichia coli O157:H7	Unknown lab host	166	Demerecviridae	Escherichia sp.	Bacteriophage
NC_048006	110926	Salmonella phage S114, complete genome.	NC_048006.1	Viruses; Duplodnaviria; Heunggongvirae; Uroviricota;Caudoviricetes; Caudovirales; Demerecviridae; Markadamsvirinae;Epseptimavirus; Salmonella virus S114.	Salmonella enterica subsp. enterica	Unknown lab host	163	Demerecviridae	Salmonella sp.	Bacteriophage
MT074453	110937	Salmonella phage misterkot, complete genome.	MT074453.1	Viruses; Duplodnaviria; Heunggongvirae; Uroviricota;Caudoviricetes; Caudovirales; Demerecviridae; Markadamsvirinae;Epseptimavirus; unclassified Epseptimavirus.	Salmonella enterica subsp. enterica serovar Enteritidis PT1	Unknown lab host	159	Demerecviridae	Salmonella sp.	Bacteriophage
AP019559	110964	Escherichia phage SP15 DNA, complete genome.	AP019559.1	Viruses; Duplodnaviria; Heunggongvirae; Uroviricota;Caudoviricetes; Caudovirales; Demerecviridae; Markadamsvirinae;Tequintavirus; unclassified Tequintavirus.	Escherichia coli O157:H7	Unknown lab host	163	Demerecviridae	Escherichia sp.	Bacteriophage
NC_042093	111103	Klebsiella phage Sugarland, complete genome.	NC_042093.1	Viruses; Duplodnaviria; Heunggongvirae; Uroviricota;Caudoviricetes; Caudovirales; Demerecviridae; Sugarlandvirus;Klebsiella virus Sugarland.	Klebsiella pneumoniae	Unknown lab host	169	Demerecviridae	Klebsiella sp.	Bacteriophage
MT074454	111297	Salmonella phage ende, complete genome.	MT074454.1	Viruses; Duplodnaviria; Heunggongvirae; Uroviricota;Caudoviricetes; Caudovirales; Demerecviridae; Markadamsvirinae;Epseptimavirus; unclassified Epseptimavirus.	Salmonella enterica subsp. enterica serovar Enteritidis PT1	Unknown lab host	164	Demerecviridae	Salmonella sp.	Bacteriophage
MT074455	111322	Salmonella phage beppo, complete genome.	MT074455.1	Viruses; Duplodnaviria; Heunggongvirae; Uroviricota;Caudoviricetes; Caudovirales; Demerecviridae; Markadamsvirinae;Epseptimavirus; unclassified Epseptimavirus.	Salmonella enterica subsp. enterica serovar Enteritidis PT1	Unknown lab host	166	Demerecviridae	Salmonella sp.	Bacteriophage
NC_031042	111325	Salmonella phage NR01, complete genome.	NC_031042.1	Viruses; Duplodnaviria; Heunggongvirae; Uroviricota;Caudoviricetes; Caudovirales; Demerecviridae; Markadamsvirinae;Tequintavirus; Salmonella virus NR01.	Salmonella typhimurium	Unknown lab host	148	Demerecviridae	Salmonella sp.	Bacteriophage
MK947458	111347	Salmonella phage vB_SenS_SB10, complete genome.	MK947458.1	Viruses; Duplodnaviria; Heunggongvirae; Uroviricota;Caudoviricetes; Caudovirales; Demerecviridae; Markadamsvirinae;Epseptimavirus; unclassified Epseptimavirus.	Salmonella enterica subsp. enterica serovar	Unknown lab host	202	Demerecviridae	Salmonella sp.	Bacteriophage
CP000917	111382	Enterobacteria phage EPS7, complete genome.	CP000917.1	Viruses; Duplodnaviria; Heunggongvirae; Uroviricota;Caudoviricetes; Caudovirales; Demerecviridae; Markadamsvirinae;Epseptimavirus.	Unknown host	Escherichia coli, Salmonella typhimurium, Salmonella enteritidis	170	Demerecviridae	Escherichia sp.	Bacteriophage
NC_048012	111447	Salmonella phage S147, complete genome.	NC_048012.1	Viruses; Duplodnaviria; Heunggongvirae; Uroviricota;Caudoviricetes; Caudovirales; Demerecviridae; Markadamsvirinae;Epseptimavirus; Salmonella virus S147.	Salmonella enterica serotype Typhimurium 4/74	Unknown lab host	161	Demerecviridae	Salmonella sp.	Bacteriophage
MF775677	29525	Lactococcus phage LP9210, complete genome.	MF775677.1	Viruses; Duplodnaviria; Heunggongvirae; Uroviricota;Caudoviricetes; Caudovirales; Siphoviridae; Skunavirus;unclassified Skunavirus.	Unknown host	Lactococcus lactis subsp. cremoris CA-49	52	Siphoviridae	Lactococcus sp.	Bacteriophage
NC_019529	111506	Vibrio phage pVp-1, complete genome.	NC_019529.1	Viruses; Duplodnaviria; Heunggongvirae; Uroviricota;Caudoviricetes; Caudovirales; Demerecviridae; Ermolyevavirinae;Vipunavirus; Vibrio virus pVp1.	Vibrio parahaemolyticus ATCC 33844	Unknown lab host	157	Demerecviridae	Vibrio sp.	Bacteriophage
MT074456	111599	Salmonella phage polluks, complete genome.	MT074456.1	Viruses; Duplodnaviria; Heunggongvirae; Uroviricota;Caudoviricetes; Caudovirales; Demerecviridae; Markadamsvirinae;Epseptimavirus; unclassified Epseptimavirus.	Salmonella enterica subsp. enterica serovar Enteritidis PT1	Unknown lab host	162	Demerecviridae	Salmonella sp.	Bacteriophage
MN218191	111636	Salmonella phage 1-29, complete genome.	MN218191.1	Viruses; Duplodnaviria; Heunggongvirae; Uroviricota;Caudoviricetes; Caudovirales; Demerecviridae; Markadamsvirinae;Epseptimavirus; unclassified Epseptimavirus.	Salmonella enterica subsp. enterica	Unknown lab host	159	Demerecviridae	Salmonella sp.	Bacteriophage
NC_025430	42351	Escherichia phage vB_EcoM-ep3, complete genome.	NC_025430.1	Viruses; Duplodnaviria; Heunggongvirae; Uroviricota;Caudoviricetes; Caudovirales; Myoviridae; Jilinvirus.	Escherichia coli	Unknown lab host	51	Myoviridae	Escherichia sp.	Bacteriophage
MG575421	42396	Proteus phage vB_PmiP_RS51pmB, complete genome.	MG575421.1	Viruses; Duplodnaviria; Heunggongvirae; Uroviricota;Caudoviricetes; Caudovirales; Myoviridae.	Proteus mirabilis	Unknown lab host	83	Myoviridae	Proteus sp.	Bacteriophage
NC_003356	42575	Enterobacteria phage phiP27, complete genome.	NC_003356.1	Viruses; Duplodnaviria; Heunggongvirae; Uroviricota;Caudoviricetes; Caudovirales; Myoviridae.	Escherichia coli	Unknown lab host	58	Myoviridae	Escherichia sp.	Bacteriophage
FN297812	42612	Vibrio phage VP58.5, complete genome.	FN297812.1	Viruses; Duplodnaviria; Heunggongvirae; Uroviricota;Caudoviricetes; Caudovirales; Myoviridae; Vhmlvirus.	Vibrio parahaemolyticus	Unknown lab host	58	Myoviridae	Vibrio sp.	Bacteriophage
MK340941	42670	Acinetobacter phage AbTJ, complete genome.	MK340941.1	Viruses; Duplodnaviria; Heunggongvirae; Uroviricota;Caudoviricetes; Caudovirales; Myoviridae.	Acinetobacter baumannii MDR-TJ	Unknown lab host	62	Myoviridae	Acinetobacter sp.	Bacteriophage
MK448910	42688	Streptococcus phage Javan336, complete genome.	MK448910.1	Viruses; Duplodnaviria; Heunggongvirae; Uroviricota;Caudoviricetes; Caudovirales; Myoviridae.	Streptococcus mitis SK608	Unknown lab host	72	Myoviridae	Streptococcus sp.	Bacteriophage
NC_020082	42746	Edwardsiella phage MSW-3 DNA, complete genome.	NC_020082.1	Viruses; Duplodnaviria; Heunggongvirae; Uroviricota;Caudoviricetes; Caudovirales; Myoviridae; Yokohamavirus.	Unknown host	Unknown lab host	66	Myoviridae	Edwardsiella sp.	Bacteriophage
NC_004456	43198	Vibrio phage VHML, complete genome.	NC_004456.1	Viruses; Duplodnaviria; Heunggongvirae; Uroviricota;Caudoviricetes; Caudovirales; Myoviridae; Vhmlvirus.	Vibrio harveyi	Unknown lab host	57	Myoviridae	Vibrio sp.	Bacteriophage
NC_028995	43216	Acinetobacter phage phiAC-1, complete genome.	NC_028995.1	Viruses; Duplodnaviria; Heunggongvirae; Uroviricota;Caudoviricetes; Caudovirales; Myoviridae.	Acinetobacter soli KZ-1	Unknown lab host	82	Myoviridae	Acinetobacter sp.	Bacteriophage
MK804891	43233	Aeromonas phage 2_D05, complete genome.	MK804891.1	Viruses; Duplodnaviria; Heunggongvirae; Uroviricota;Caudoviricetes; Caudovirales; Myoviridae.	Aeromonas rivipollensis	Unknown lab host	83	Myoviridae	Aeromonas sp.	Bacteriophage
NC_021342	43378	Edwardsiella phage PEi21, complete genome.	NC_021342.2	Viruses; Duplodnaviria; Heunggongvirae; Uroviricota;Caudoviricetes; Caudovirales; Myoviridae; Yokohamavirus.	Edwardsiella ictaluri	Unknown lab host	71	Myoviridae	Edwardsiella sp.	Bacteriophage
MN922296	43405	Vibrio phage phiV039C, complete genome.	MN922296.1	Viruses; Duplodnaviria; Heunggongvirae; Uroviricota;Caudoviricetes; Caudovirales; Myoviridae.	Vibrio alginolyticus	Unknown lab host	36	Myoviridae	Vibrio sp.	Bacteriophage
NC_047848	47647	Shigella phage Sf12, complete genome.	NC_047848.1	Viruses; Duplodnaviria; Heunggongvirae; Uroviricota;Caudoviricetes; Caudovirales; Drexlerviridae; Rogunavirinae;Eastlansingvirus; Shigella virus Sf12.	Shigella flexneri; Escherichia coli B	Unknown lab host	74	Drexlerviridae	Shigella sp.	Bacteriophage
KR902980	29526	Propionibacterium phage PAC3, complete genome.	KR902980.1	Viruses; Duplodnaviria; Heunggongvirae; Uroviricota;Caudoviricetes; Caudovirales; Siphoviridae; Pahexavirus;unclassified Pahexavirus.	Propionibacterium acnes	Unknown lab host	42	Siphoviridae	Propionibacterium sp.	Bacteriophage
KY926792	29533	Propionibacterium phage PacnesP1, complete genome.	KY926792.1	Viruses; Duplodnaviria; Heunggongvirae; Uroviricota;Caudoviricetes; Caudovirales; Siphoviridae; Pahexavirus;unclassified Pahexavirus.	Propionibacterium acnes ATCC 11828	Unknown lab host	44	Siphoviridae	Propionibacterium sp.	Bacteriophage
MN329678	29549	Propionibacterium phage Cota, complete genome.	MN329678.1	Viruses; Duplodnaviria; Heunggongvirae; Uroviricota;Caudoviricetes; Caudovirales; Siphoviridae; Pahexavirus;unclassified Pahexavirus.	Unknown host	Propionibacterium acnes ATCC 6919	45	Siphoviridae	Propionibacterium sp.	Bacteriophage
NC_047983	43416	Lactobacillus phage Lb, complete genome.	NC_047983.1	Viruses; Duplodnaviria; Heunggongvirae; Uroviricota;Caudoviricetes; Caudovirales; Myoviridae; Heilongjiangvirus;Lactobacillus virus Lb.	Lactobacillus brevis ATCC 367	Unknown lab host	61	Myoviridae	Lactobacillus sp.	Bacteriophage
NC_025458	43510	Shewanella sp. phage 1/41, complete genome.	NC_025458.1	Viruses; Duplodnaviria; Heunggongvirae; Uroviricota;Caudoviricetes; Caudovirales; Myoviridae.	Unknown host	Unknown lab host	69	Myoviridae	Shewanella sp.	Bacteriophage
NC_047882	111671	Vibrio phage JSF12, complete genome.	NC_047882.1	Viruses; Duplodnaviria; Heunggongvirae; Uroviricota;Caudoviricetes; Caudovirales; Demerecviridae; Ermolyevavirinae;Jesfedecavirus; Vibrio virus JSF12.	Vibrio cholerae	Unknown lab host	152	Demerecviridae	Vibrio sp.	Bacteriophage
MN813691	29554	Cutibacterium phage P106A, complete genome.	MN813691.1	Viruses; Duplodnaviria; Heunggongvirae; Uroviricota;Caudoviricetes; Caudovirales; Siphoviridae; Pahexavirus;unclassified Pahexavirus.	Unknown host	Cutibacterium acnes ATCC 6919	45	Siphoviridae	Cutibacterium sp.	Bacteriophage
NC_011048	19282	Bacillus phage phi29, complete genome.	NC_011048.1	Viruses; Duplodnaviria; Heunggongvirae; Uroviricota;Caudoviricetes; Caudovirales; Podoviridae; Picovirinae; Salasvirus.	Bacillus subtilis	Unknown lab host	27	Podoviridae	Bacillus sp.	Bacteriophage
MF775685	29557	Lactococcus phage LP9903, complete genome.	MF775685.1	Viruses; Duplodnaviria; Heunggongvirae; Uroviricota;Caudoviricetes; Caudovirales; Siphoviridae; Skunavirus;unclassified Skunavirus.	Unknown host	Lactococcus lactis subsp. cremoris CA-49	54	Siphoviridae	Lactococcus sp.	Bacteriophage
NC_018841	29574	Propionibacterium phage P101A, complete genome.	NC_018841.1	Viruses; Duplodnaviria; Heunggongvirae; Uroviricota;Caudoviricetes; Caudovirales; Siphoviridae; Pahexavirus.	Propionibacterium acnes	Unknown lab host	47	Siphoviridae	Propionibacterium sp.	Bacteriophage
KR902981	29581	Propionibacterium phage PAC4, complete genome.	KR902981.1	Viruses; Duplodnaviria; Heunggongvirae; Uroviricota;Caudoviricetes; Caudovirales; Siphoviridae; Pahexavirus;unclassified Pahexavirus.	Propionibacterium acnes	Unknown lab host	43	Siphoviridae	Propionibacterium sp.	Bacteriophage
MG820634	29593	Propionibacterium phage pa27, complete genome.	MG820634.1	Viruses; Duplodnaviria; Heunggongvirae; Uroviricota;Caudoviricetes; Caudovirales; Siphoviridae; Pahexavirus;unclassified Pahexavirus.	Cutibacterium acnes 02-A-018	Unknown lab host	43	Siphoviridae	Cutibacterium sp.	Bacteriophage
KY290953	43551	Aeromonas phage 51, complete genome.	KY290953.1	Viruses; Duplodnaviria; Heunggongvirae; Uroviricota;Caudoviricetes; Caudovirales; Myoviridae; Popoffvirus; unclassifiedPopoffvirus.	Aeromonas salmonicida HER1108	Unknown lab host	84	Myoviridae	Aeromonas sp.	Bacteriophage
NC_027624	29594	Propionibacterium phage SKKY, complete genome.	NC_027624.1	Viruses; Duplodnaviria; Heunggongvirae; Uroviricota;Caudoviricetes; Caudovirales; Siphoviridae; Pahexavirus.	Unknown host	Propionibacterium acnes ATCC 6919	47	Siphoviridae	Propionibacterium sp.	Bacteriophage
NC_028967	29605	Propionibacterium phage PAC1, complete genome.	NC_028967.1	Viruses; Duplodnaviria; Heunggongvirae; Uroviricota;Caudoviricetes; Caudovirales; Siphoviridae; Pahexavirus;unclassified Pahexavirus.	Propionibacterium acnes	Unknown lab host	42	Siphoviridae	Propionibacterium sp.	Bacteriophage
KR902983	29609	Propionibacterium phage PAC6, complete genome.	KR902983.1	Viruses; Duplodnaviria; Heunggongvirae; Uroviricota;Caudoviricetes; Caudovirales; Siphoviridae; Pahexavirus;unclassified Pahexavirus.	Propionibacterium acnes	Unknown lab host	42	Siphoviridae	Propionibacterium sp.	Bacteriophage
KJ617393	19347	Streptococcus phage SOCP, complete genome.	KJ617393.1	Viruses; Duplodnaviria; Heunggongvirae; Uroviricota;Caudoviricetes; Caudovirales; Podoviridae; Picovirinae;Cepunavirus.	Streptococcus pneumoniae	Unknown lab host	27	Podoviridae	Streptococcus sp.	Bacteriophage
NC_018840	29612	Propionibacterium phage P100_1, complete genome.	NC_018840.1	Viruses; Duplodnaviria; Heunggongvirae; Uroviricota;Caudoviricetes; Caudovirales; Siphoviridae; Pahexavirus.	Propionibacterium acnes	Unknown lab host	47	Siphoviridae	Propionibacterium sp.	Bacteriophage
NC_025421	29616	Lactobacillus phage Ld3, complete genome.	NC_025421.1	Viruses; Duplodnaviria; Heunggongvirae; Uroviricota;Caudoviricetes; Caudovirales; Siphoviridae; Cequinquevirus.	Lactobacillus delbrueckii	Unknown lab host	49	Siphoviridae	Lactobacillus sp.	Bacteriophage
NC_021852	29631	Lactococcus phage P680, complete genome.	NC_021852.1	Viruses; Duplodnaviria; Heunggongvirae; Uroviricota;Caudoviricetes; Caudovirales; Siphoviridae; Skunavirus;unclassified Skunavirus.	Unknown host	Unknown lab host	49	Siphoviridae	Lactococcus sp.	Bacteriophage
MN813689	29641	Cutibacterium phage P106L, complete genome.	MN813689.1	Viruses; Duplodnaviria; Heunggongvirae; Uroviricota;Caudoviricetes; Caudovirales; Siphoviridae; Pahexavirus;unclassified Pahexavirus.	Unknown host	Cutibacterium acnes ATCC 6919	45	Siphoviridae	Cutibacterium sp.	Bacteriophage
NC_042074	111671	Vibrio phage JSF10, complete genome.	NC_042074.1	Viruses; Duplodnaviria; Heunggongvirae; Uroviricota;Caudoviricetes; Caudovirales; Demerecviridae; Ermolyevavirinae;Jesfedecavirus; Vibrio virus JSF10.	Vibrio cholerae	Unknown lab host	149	Demerecviridae	Vibrio sp.	Bacteriophage
MH853787	43557	Acinetobacter phage vB_AbaM_IME284, complete genome.	MH853787.1	Viruses; Duplodnaviria; Heunggongvirae; Uroviricota;Caudoviricetes; Caudovirales; Myoviridae; Obolenskvirus.	Unknown host	Unknown lab host	84	Myoviridae	Acinetobacter sp.	Bacteriophage
NC_048110	111851	Salmonella phage Seafire, complete genome.	NC_048110.1	Viruses; Duplodnaviria; Heunggongvirae; Uroviricota;Caudoviricetes; Caudovirales; Demerecviridae; Markadamsvirinae;Epseptimavirus; Salmonella virus Seafire.	Salmonella enterica subsp. enterica serovar Enteritidis	Unknown lab host	172	Demerecviridae	Salmonella sp.	Bacteriophage
NC_048008	111999	Salmonella phage S126, complete genome.	NC_048008.1	Viruses; Duplodnaviria; Heunggongvirae; Uroviricota;Caudoviricetes; Caudovirales; Demerecviridae; Markadamsvirinae;Epseptimavirus; Salmonella virus S126.	Salmonella enterica serotype Dublin 3246	Unknown lab host	153	Demerecviridae	Salmonella sp.	Bacteriophage
MG065670	47658	UNVERIFIED: Campylobacter phage A121, complete genome.	MG065670.1	Viruses; Duplodnaviria; Heunggongvirae; Uroviricota;Caudoviricetes; Caudovirales; Drexlerviridae; Tunavirinae;unclassified Tunavirinae.	Campylobacter jejuni	Unknown lab host	0	Drexlerviridae	Campylobacter sp.	Bacteriophage
KY622015	43567	Shewanella phage SppYZU01, complete genome.	KY622015.1	Viruses; Duplodnaviria; Heunggongvirae; Uroviricota;Caudoviricetes; Caudovirales; Myoviridae.	Unknown host	Shewanella baltica	49	Myoviridae	Shewanella sp.	Bacteriophage
KT803877	43649	Burkholderia phage PE067, complete genome.	KT803877.1	Viruses; Duplodnaviria; Heunggongvirae; Uroviricota;Caudoviricetes; Caudovirales; Myoviridae.	Burkholderia thailandensis	Unknown lab host	69	Myoviridae	Burkholderia sp.	Bacteriophage
MT074457	112006	Salmonella phage rokbiter, complete genome.	MT074457.1	Viruses; Duplodnaviria; Heunggongvirae; Uroviricota;Caudoviricetes; Caudovirales; Demerecviridae; Markadamsvirinae;Epseptimavirus; unclassified Epseptimavirus.	Salmonella enterica subsp. enterica serovar Enteritidis PT1	Unknown lab host	163	Demerecviridae	Salmonella sp.	Bacteriophage
NC_048041	112106	Vibrio phage vB_VpS_PG07, complete genome.	NC_048041.1	Viruses; Duplodnaviria; Heunggongvirae; Uroviricota;Caudoviricetes; Caudovirales; Demerecviridae; Pogseptimavirus;Vibrio virus PG07.	Vibrio parahaemolyticus	Unknown lab host	157	Demerecviridae	Vibrio sp.	Bacteriophage
NC_041857	43665	Acinetobacter phage IME-AB2, complete genome.	NC_041857.1	Viruses; Duplodnaviria; Heunggongvirae; Uroviricota;Caudoviricetes; Caudovirales; Myoviridae; Obolenskvirus.	Acinetobacter baumannii	Unknown lab host	82	Myoviridae	Acinetobacter sp.	Bacteriophage
MT047590	18655	Thermoproteus spherical piliferous virus 1 strain CP001, complete	MT047590.1	Viruses; Globuloviridae; Globulovirus; unclassified Globulovirus.	Thermoproteus sp. CP80	Unknown lab host	31	Globuloviridae	Thermoproteus sp.	Archaeal virus
MN689519	29652	Lactococcus phage CHPC52, complete genome.	MN689519.1	Viruses; Duplodnaviria; Heunggongvirae; Uroviricota;Caudoviricetes; Caudovirales; Siphoviridae; Skunavirus;unclassified Skunavirus.	Lactococcus lactis	Unknown lab host	54	Siphoviridae	Lactococcus sp.	Bacteriophage
MG253651	29659	Lactococcus phage vB_Llc_bIBBEg1, complete genome.	MG253651.1	Viruses; Duplodnaviria; Heunggongvirae; Uroviricota;Caudoviricetes; Caudovirales; Siphoviridae; Skunavirus;unclassified Skunavirus.	Lactococcus lactis IL1403	Unknown lab host	54	Siphoviridae	Lactococcus sp.	Bacteriophage
MF775686	29668	Lactococcus phage LP9908, complete genome.	MF775686.1	Viruses; Duplodnaviria; Heunggongvirae; Uroviricota;Caudoviricetes; Caudovirales; Siphoviridae; Skunavirus;unclassified Skunavirus.	Unknown host	Lactococcus lactis subsp. cremoris CA-49	53	Siphoviridae	Lactococcus sp.	Bacteriophage
KR902987	29704	Propionibacterium phage PAC10, complete genome.	KR902987.1	Viruses; Duplodnaviria; Heunggongvirae; Uroviricota;Caudoviricetes; Caudovirales; Siphoviridae; Pahexavirus;unclassified Pahexavirus.	Propionibacterium acnes	Unknown lab host	43	Siphoviridae	Propionibacterium sp.	Bacteriophage
NC_027620	29726	Propionibacterium phage MrAK, complete genome.	NC_027620.1	Viruses; Duplodnaviria; Heunggongvirae; Uroviricota;Caudoviricetes; Caudovirales; Siphoviridae; Pahexavirus.	Unknown host	Propionibacterium acnes ATCC 6919	46	Siphoviridae	Propionibacterium sp.	Bacteriophage
NC_018839	29729	Propionibacterium phage P14.4, complete genome.	NC_018839.1	Viruses; Duplodnaviria; Heunggongvirae; Uroviricota;Caudoviricetes; Caudovirales; Siphoviridae; Pahexavirus.	Propionibacterium acnes	Unknown lab host	47	Siphoviridae	Propionibacterium sp.	Bacteriophage
MG820642	29733	Propionibacterium phage pa28, complete genome.	MG820642.1	Viruses; Duplodnaviria; Heunggongvirae; Uroviricota;Caudoviricetes; Caudovirales; Siphoviridae; Pahexavirus;unclassified Pahexavirus.	Cutibacterium acnes 02-A-018	Unknown lab host	44	Siphoviridae	Cutibacterium sp.	Bacteriophage
MG253649	29736	Lactococcus phage vB_Llc_bIBB24tp1, complete genome.	MG253649.1	Viruses; Duplodnaviria; Heunggongvirae; Uroviricota;Caudoviricetes; Caudovirales; Siphoviridae; Skunavirus;unclassified Skunavirus.	Lactococcus lactis IL1403	Unknown lab host	55	Siphoviridae	Lactococcus sp.	Bacteriophage
NC_009541	29739	Propionibacterium phage PA6, complete genome.	NC_009541.1	Viruses; Duplodnaviria; Heunggongvirae; Uroviricota;Caudoviricetes; Caudovirales; Siphoviridae; Pahexavirus.	Propionibacterium acnes	Unknown lab host	48	Siphoviridae	Propionibacterium sp.	Bacteriophage
NC_027371	29741	Propionibacterium phage Pacnes 2012-15, complete genome.	NC_027371.1	Viruses; Duplodnaviria; Heunggongvirae; Uroviricota;Caudoviricetes; Caudovirales; Siphoviridae; Pahexavirus.	Propionibacterium acnes	Unknown lab host	45	Siphoviridae	Propionibacterium sp.	Bacteriophage
MF919505	29742	Propionibacterium phage DrParker, complete genome.	MF919505.1	Viruses; Duplodnaviria; Heunggongvirae; Uroviricota;Caudoviricetes; Caudovirales; Siphoviridae; Pahexavirus;unclassified Pahexavirus.	Unknown host	Propionibacterium acnes#ATCC 6919	45	Siphoviridae	Propionibacterium sp.	Bacteriophage
NC_027401	29751	Propionibacterium phage PHL095N00, complete genome.	NC_027401.1	Viruses; Duplodnaviria; Heunggongvirae; Uroviricota;Caudoviricetes; Caudovirales; Siphoviridae; Pahexavirus.	Propionibacterium acnes	Unknown lab host	45	Siphoviridae	Propionibacterium sp.	Bacteriophage
MG820638	29784	Propionibacterium phage pa6919-4, complete genome.	MG820638.1	Viruses; Duplodnaviria; Heunggongvirae; Uroviricota;Caudoviricetes; Caudovirales; Siphoviridae; Pahexavirus;unclassified Pahexavirus.	Cutibacterium acnes ATCC 6919	Unknown lab host	43	Siphoviridae	Cutibacterium sp.	Bacteriophage
KR902986	29786	Propionibacterium phage PAC9, complete genome.	KR902986.1	Viruses; Duplodnaviria; Heunggongvirae; Uroviricota;Caudoviricetes; Caudovirales; Siphoviridae; Pahexavirus;unclassified Pahexavirus.	Propionibacterium acnes	Unknown lab host	43	Siphoviridae	Propionibacterium sp.	Bacteriophage
NC_027295	29806	Propionibacterium phage PHL199M00, complete genome.	NC_027295.1	Viruses; Duplodnaviria; Heunggongvirae; Uroviricota;Caudoviricetes; Caudovirales; Siphoviridae; Pahexavirus.	Propionibacterium acnes	Unknown lab host	45	Siphoviridae	Propionibacterium sp.	Bacteriophage
KT997829	29831	Uncultured Mediterranean phage uvDeep-CGR0-KM22-C158, complete	KT997829.1	Viruses; Duplodnaviria; Heunggongvirae; Uroviricota;Caudoviricetes; Caudovirales; Siphoviridae; environmental samples.	Unknown host	Unknown lab host	40	Siphoviridae	Unknown sp.	Bacteriophage
MF346933	29837	Lactococcus phage vB_Llc_bIBBF14, complete genome.	MF346933.1	Viruses; Duplodnaviria; Heunggongvirae; Uroviricota;Caudoviricetes; Caudovirales; Siphoviridae; Skunavirus;unclassified Skunavirus.	Lactococcus lactis IL1403	Unknown lab host	56	Siphoviridae	Lactococcus sp.	Bacteriophage
KY271401	29880	Klebsiella phage 1 LV-2017, complete genome.	KY271401.1	Viruses; Duplodnaviria; Heunggongvirae; Uroviricota;Caudoviricetes; Caudovirales; Siphoviridae.	Klebsiella pneumoniae KH43	Unknown lab host	24	Siphoviridae	Klebsiella sp.	Bacteriophage
MF775694	29916	Lactococcus phage LP0212, complete genome.	MF775694.1	Viruses; Duplodnaviria; Heunggongvirae; Uroviricota;Caudoviricetes; Caudovirales; Siphoviridae; Skunavirus;unclassified Skunavirus.	Unknown host	Lactococcus lactis subsp. cremoris CA-49	52	Siphoviridae	Lactococcus sp.	Bacteriophage
MK448573	7916	Streptococcus satellite phage Javan610, complete genome.	MK448573.1	Viruses; unclassified viruses; unclassified bacterial viruses.	Streptococcus thermophilus MN-ZLW-002	Unknown lab host	14	Unclassified family	Streptococcus sp.	Bacteriophage
MK016500	19428	Arthrobacter phage Mendel, complete genome.	MK016500.1	Viruses; Duplodnaviria; Heunggongvirae; Uroviricota;Caudoviricetes; Caudovirales; Podoviridae; Picovirinae;unclassified Picovirinae.	Unknown host	Arthrobacter globiformis NRRL B-2979 SEA	28	Podoviridae	Arthrobacter sp.	Bacteriophage
MN689524	29925	Lactococcus phage CHPC964, complete genome.	MN689524.1	Viruses; Duplodnaviria; Heunggongvirae; Uroviricota;Caudoviricetes; Caudovirales; Siphoviridae; Skunavirus;unclassified Skunavirus.	Lactococcus lactis	Unknown lab host	56	Siphoviridae	Lactococcus sp.	Bacteriophage
MK792752	136801	UNVERIFIED: Listera phage vB-LmoM-SH3-3, complete genome.	MK792752.1	Viruses; Duplodnaviria; Heunggongvirae; Uroviricota;Caudoviricetes; Caudovirales; Herelleviridae; Jasinkavirinae;Pecentumvirus; unclassified Pecentumvirus.	Listeria monocytogenes	Unknown lab host	0	Herelleviridae	Listeria sp.	Bacteriophage
MN098327	43727	Klebsiella phage Mulock, complete genome.	MN098327.1	Viruses; Duplodnaviria; Heunggongvirae; Uroviricota;Caudoviricetes; Caudovirales; Myoviridae.	Klebsiella pneumoniae	Unknown lab host	67	Myoviridae	Klebsiella sp.	Bacteriophage
MK448568	7966	Streptococcus satellite phage Javan606, complete genome.	MK448568.1	Viruses; unclassified viruses; unclassified bacterial viruses.	Streptococcus thermophilus KLDS3.1012	Unknown lab host	14	Unclassified family	Streptococcus sp.	Bacteriophage
KX379671	29952	Lactococcus phage 13W11L, complete genome.	KX379671.1	Viruses; Duplodnaviria; Heunggongvirae; Uroviricota;Caudoviricetes; Caudovirales; Siphoviridae; Skunavirus;unclassified Skunavirus.	Lactococcus lactis	Unknown lab host	53	Siphoviridae	Lactococcus sp.	Bacteriophage
MH179474	43755	Aeromonas phage 62AhydR11PP, complete genome.	MH179474.1	Viruses; Duplodnaviria; Heunggongvirae; Uroviricota;Caudoviricetes; Caudovirales; Myoviridae.	Aeromonas hydrophila	Aeromonas hydrophila	64	Myoviridae	Aeromonas sp.	Bacteriophage
MK448902	43790	Streptococcus phage Javan308, complete genome.	MK448902.1	Viruses; Duplodnaviria; Heunggongvirae; Uroviricota;Caudoviricetes; Caudovirales; Myoviridae.	Streptococcus mitis B6	Unknown lab host	68	Myoviridae	Streptococcus sp.	Bacteriophage
MH809532	44121	Burkholderia phage phiE131, complete genome.	MH809532.1	Viruses; Duplodnaviria; Heunggongvirae; Uroviricota;Caudoviricetes; Caudovirales; Myoviridae.	Burkholderia thailandensis E131	Unknown lab host	70	Myoviridae	Burkholderia sp.	Bacteriophage
MK972690	152926	Salmonella phage SE14, complete genome.	MK972690.1	Viruses; Duplodnaviria; Heunggongvirae; Uroviricota;Caudoviricetes; Caudovirales; Ackermannviridae; Cvivirinae;Kuttervirus; unclassifed Kuttervirus.	Salmonella sp.	Unknown lab host	196	Ackermannviridae	Salmonella sp.	Bacteriophage
MT074458	112117	Salmonella phage fuchur, complete genome.	MT074458.1	Viruses; Duplodnaviria; Heunggongvirae; Uroviricota;Caudoviricetes; Caudovirales; Demerecviridae; Markadamsvirinae;Epseptimavirus; unclassified Epseptimavirus.	Salmonella enterica subsp. enterica serovar Enteritidis PT1	Unknown lab host	165	Demerecviridae	Salmonella sp.	Bacteriophage
MN516421	44227	Acinetobacter phage Bphi-R2919, complete genome.	MN516421.1	Viruses; Duplodnaviria; Heunggongvirae; Uroviricota;Caudoviricetes; Caudovirales; Myoviridae; Obolenskvirus;unclassified Obolenskvirus.	Acinetobacter baumannii YMC18/02/R2919	Unknown lab host	80	Myoviridae	Acinetobacter sp.	Bacteriophage
NC_047721	137031	Staphylococcus phage SA5, complete genome.	NC_047721.1	Viruses; Duplodnaviria; Heunggongvirae; Uroviricota;Caudoviricetes; Caudovirales; Herelleviridae; Twortvirinae;Kayvirus.	Staphylococcus aureus PS80	Unknown lab host	198	Herelleviridae	Staphylococcus sp.	Bacteriophage
NC_009811	137619	Listeria phage A511, complete genome.	NC_009811.2	Viruses; Duplodnaviria; Heunggongvirae; Uroviricota;Caudoviricetes; Caudovirales; Herelleviridae; Jasinkavirinae;Pecentumvirus.	Listeria monocytogenes	Unknown lab host	190	Herelleviridae	Listeria sp.	Bacteriophage
KY581279	137836	Staphylococcus phage pSa-3, complete genome.	KY581279.1	Viruses; Duplodnaviria; Heunggongvirae; Uroviricota;Caudoviricetes; Caudovirales; Herelleviridae; Twortvirinae;Kayvirus; unclassified Kayvirus.	Staphylococcus aureus ATCC 25923	Unknown lab host	209	Herelleviridae	Staphylococcus sp.	Bacteriophage
NC_028982	137918	Bacillus phage JL, complete genome.	NC_028982.1	Viruses; Duplodnaviria; Heunggongvirae; Uroviricota;Caudoviricetes; Caudovirales; Herelleviridae; Spounavirinae;Siminovitchvirus.	Unknown host	Bacillus cereus	218	Herelleviridae	Bacillus sp.	Bacteriophage
NC_048084	137973	Lactobacillus phage Iacchus, complete genome.	NC_048084.1	Viruses; Duplodnaviria; Heunggongvirae; Uroviricota;Caudoviricetes; Caudovirales; Herelleviridae; Twortvirinae;Harbinvirus; Lactobacillus virus Iacchus.	Lactobacillus plantarum	Unknown lab host	170	Herelleviridae	Lactobacillus sp.	Bacteriophage
NC_042048	138036	Listeria phage LMTA-34, complete genome.	NC_042048.1	Viruses; Duplodnaviria; Heunggongvirae; Uroviricota;Caudoviricetes; Caudovirales; Herelleviridae; Jasinkavirinae;Pecentumvirus; Listeria virus LMTA34.	Listeria monocytogenes	Unknown lab host	187	Herelleviridae	Listeria sp.	Bacteriophage
MK331930	138057	Staphylococcus phage CH1, complete genome.	MK331930.1	Viruses; Duplodnaviria; Heunggongvirae; Uroviricota;Caudoviricetes; Caudovirales; Herelleviridae; Twortvirinae;Kayvirus; unclassified Kayvirus.	Staphylococcus aureus DSM-20231	Unknown lab host	220	Herelleviridae	Staphylococcus sp.	Bacteriophage
KJ206563	138070	Staphylococcus phage 812 isolate host-range mutant K1/420, complete	KJ206563.1	Viruses; Duplodnaviria; Heunggongvirae; Uroviricota;Caudoviricetes; Caudovirales; Herelleviridae; Twortvirinae;Kayvirus; unclassified Kayvirus.	Staphylococcus	Staphylococcus aureus CCM 4028	216	Herelleviridae	Staphylococcus sp.	Bacteriophage
NC_030925	138081	Bacillus phage Shbh1, complete genome.	NC_030925.1	Viruses; Duplodnaviria; Heunggongvirae; Uroviricota;Caudoviricetes; Caudovirales; Herelleviridae; Bastillevirinae;unclassified Bastillevirinae; Bacillus virus Shbh1.	Bacillus sp. MGK1/ERV9	Unknown lab host	177	Herelleviridae	Bacillus sp.	Bacteriophage
KJ206562	138134	Staphylococcus phage 812 isolate host-range mutant 812F1, complete	KJ206562.1	Viruses; Duplodnaviria; Heunggongvirae; Uroviricota;Caudoviricetes; Caudovirales; Herelleviridae; Twortvirinae;Kayvirus; unclassified Kayvirus.	Staphylococcus	Staphylococcus aureus CCM 4028	216	Herelleviridae	Staphylococcus sp.	Bacteriophage
FR852584	138339	Staphylococcus phage ISP complete genome.	FR852584.1	Viruses; Duplodnaviria; Heunggongvirae; Uroviricota;Caudoviricetes; Caudovirales; Herelleviridae; Twortvirinae;Kayvirus.	Staphylococcus aureus	Unknown lab host	215	Herelleviridae	Staphylococcus sp.	Bacteriophage
NC_025423	138658	Bacillus phage CP-51, complete genome.	NC_025423.1	Viruses; Duplodnaviria; Heunggongvirae; Uroviricota;Caudoviricetes; Caudovirales; Herelleviridae; Spounavirinae;Siminovitchvirus.	Bacillus cereus HER1399	Unknown lab host	221	Herelleviridae	Bacillus sp.	Bacteriophage
NC_007066	138715	Staphylococcus phage G1, complete genome.	NC_007066.1	Viruses; Duplodnaviria; Heunggongvirae; Uroviricota;Caudoviricetes; Caudovirales; Herelleviridae; Twortvirinae;Kayvirus.	Staphylococcus aureus	Unknown lab host	214	Herelleviridae	Staphylococcus sp.	Bacteriophage
NC_028983	138877	Bacillus phage Shanette, complete genome.	NC_028983.1	Viruses; Duplodnaviria; Heunggongvirae; Uroviricota;Caudoviricetes; Caudovirales; Herelleviridae; Spounavirinae;Siminovitchvirus.	Unknown host	Bacillus cereus	220	Herelleviridae	Bacillus sp.	Bacteriophage
MN128594	138918	Listeria phage LP-066, complete genome.	MN128594.2	Viruses; Duplodnaviria; Heunggongvirae; Uroviricota;Caudoviricetes; Caudovirales; Herelleviridae; Jasinkavirinae;Pecentumvirus; unclassified Pecentumvirus.	Listeria monocytogenes FSL F6-367	Unknown lab host	189	Herelleviridae	Listeria sp.	Bacteriophage
MK016490	19679	Arthrobacter phage Anjali, complete genome.	MK016490.1	Viruses; Duplodnaviria; Heunggongvirae; Uroviricota;Caudoviricetes; Caudovirales; Podoviridae; Picovirinae;unclassified Picovirinae.	Unknown host	Arthrobacter globiformis NRRL B-2979 SEA	27	Podoviridae	Arthrobacter sp.	Bacteriophage
KJ572844	44395	Vibrio phage 24, complete genome.	KJ572844.2	Viruses; Duplodnaviria; Heunggongvirae; Uroviricota;Caudoviricetes; Caudovirales; Myoviridae.	Vibrio cholerae	Unknown lab host	71	Myoviridae	Vibrio sp.	Bacteriophage
LN681541	44461	Clostridium phage phiMMP01, complete genome.	LN681541.1	Viruses; Duplodnaviria; Heunggongvirae; Uroviricota;Caudoviricetes; Caudovirales; Myoviridae; Lubbockvirus;unclassified Lubbockvirus.	Clostridium difficile	Unknown lab host	81	Myoviridae	Clostridium sp.	Bacteriophage
LK392619	19741	Streptococcus phage Cp-7, complete genome.	LK392619.1	Viruses; Duplodnaviria; Heunggongvirae; Uroviricota;Caudoviricetes; Caudovirales; Podoviridae; Picovirinae;Cepunavirus.	Streptococcus pneumoniae	Unknown lab host	28	Podoviridae	Streptococcus sp.	Bacteriophage
MF775669	29953	Lactococcus phage LP8511, complete genome.	MF775669.1	Viruses; Duplodnaviria; Heunggongvirae; Uroviricota;Caudoviricetes; Caudovirales; Siphoviridae; Skunavirus;unclassified Skunavirus.	Unknown host	Lactococcus lactis subsp. cremoris CA-49	52	Siphoviridae	Lactococcus sp.	Bacteriophage
KX346246	29964	Lactococcus phage 11W16L, complete genome.	KX346246.1	Viruses; Duplodnaviria; Heunggongvirae; Uroviricota;Caudoviricetes; Caudovirales; Siphoviridae; Skunavirus;unclassified Skunavirus.	Lactococcus lactis subsp. cremoris	Unknown lab host	52	Siphoviridae	Lactococcus sp.	Bacteriophage
KY942056	153757	Dickeya phage JA15, complete genome.	KY942056.1	Viruses; Duplodnaviria; Heunggongvirae; Uroviricota;Caudoviricetes; Caudovirales; Ackermannviridae; Aglimvirinae;Limestonevirus; unclassified Limestonevirus.	Dickeya solani	Unknown lab host	199	Ackermannviridae	Dickeya sp.	Bacteriophage
MN379832	47844	Klebsiella phage KL, complete genome.	MN379832.1	Viruses; Duplodnaviria; Heunggongvirae; Uroviricota;Caudoviricetes; Caudovirales; Drexlerviridae; Webervirus;unclassified Webervirus.	Klebsiella pneumoniae ATCC BAA-2146TM	Unknown lab host	74	Drexlerviridae	Klebsiella sp.	Bacteriophage
KP793111	29984	Lactococcus phage 936 group phage Phi19.2, complete genome.	KP793111.1	Viruses; Duplodnaviria; Heunggongvirae; Uroviricota;Caudoviricetes; Caudovirales; Siphoviridae; Skunavirus;unclassified Skunavirus.	Lactococcus lactis	Unknown lab host	55	Siphoviridae	Lactococcus sp.	Bacteriophage
KY926793	30016	Propionibacterium phage PacnesP2, complete genome.	KY926793.1	Viruses; Duplodnaviria; Heunggongvirae; Uroviricota;Caudoviricetes; Caudovirales; Siphoviridae; Pahexavirus;unclassified Pahexavirus.	Propionibacterium acnes ATCC 11828	Unknown lab host	44	Siphoviridae	Propionibacterium sp.	Bacteriophage
MF775689	30044	Lactococcus phage LP0004c, complete genome.	MF775689.1	Viruses; Duplodnaviria; Heunggongvirae; Uroviricota;Caudoviricetes; Caudovirales; Siphoviridae; Skunavirus;unclassified Skunavirus.	Unknown host	Lactococcus lactis subsp. cremoris CA-49	55	Siphoviridae	Lactococcus sp.	Bacteriophage
KX879642	30077	Streptococcus phage CHPC926, complete genome.	KX879642.1	Viruses; Duplodnaviria; Heunggongvirae; Uroviricota;Caudoviricetes; Caudovirales; Siphoviridae.	Streptococcus thermophilus	Unknown lab host	44	Siphoviridae	Streptococcus sp.	Bacteriophage
MF775679	30083	Lactococcus phage LP9405a, complete genome.	MF775679.1	Viruses; Duplodnaviria; Heunggongvirae; Uroviricota;Caudoviricetes; Caudovirales; Siphoviridae; Skunavirus;unclassified Skunavirus.	Unknown host	Lactococcus lactis subsp. cremoris CA-49	53	Siphoviridae	Lactococcus sp.	Bacteriophage
MF775690	30104	Lactococcus phage LP0004d, complete genome.	MF775690.1	Viruses; Duplodnaviria; Heunggongvirae; Uroviricota;Caudoviricetes; Caudovirales; Siphoviridae; Skunavirus;unclassified Skunavirus.	Unknown host	Lactococcus lactis subsp. cremoris CA-49	55	Siphoviridae	Lactococcus sp.	Bacteriophage
MF919491	30112	Propionibacterium phage Aquarius, complete genome.	MF919491.1	Viruses; Duplodnaviria; Heunggongvirae; Uroviricota;Caudoviricetes; Caudovirales; Siphoviridae; Pahexavirus;unclassified Pahexavirus.	Unknown host	Propionibacterium acnes#ATCC 6919	48	Siphoviridae	Propionibacterium sp.	Bacteriophage
MN434094	112215	Klebsiella phage AmPh_EK80, complete genome.	MN434094.1	Viruses; Duplodnaviria; Heunggongvirae; Uroviricota;Caudoviricetes; Caudovirales; Demerecviridae; Sugarlandvirus;unclassified Sugarlandvirus.	Klebsiella pneumoniae	Unknown lab host	160	Demerecviridae	Klebsiella sp.	Bacteriophage
NC_042047	154938	Serratia phage vB_Sru_IME250, complete genome.	NC_042047.1	Viruses; Duplodnaviria; Heunggongvirae; Uroviricota;Caudoviricetes; Caudovirales; Ackermannviridae; Taipeivirus.	Serratia rubidaea	Unknown lab host	193	Ackermannviridae	Serratia sp.	Bacteriophage
KP793134	30116	Lactococcus phage 936 group phage PhiS0139, complete genome.	KP793134.1	Viruses; Duplodnaviria; Heunggongvirae; Uroviricota;Caudoviricetes; Caudovirales; Siphoviridae; Skunavirus;unclassified Skunavirus.	Lactococcus lactis	Unknown lab host	53	Siphoviridae	Lactococcus sp.	Bacteriophage
KT997827	30127	Uncultured Mediterranean phage uvDeep-CGR0-KM15-C219, complete	KT997827.1	Viruses; Duplodnaviria; Heunggongvirae; Uroviricota;Caudoviricetes; Caudovirales; Siphoviridae; environmental samples.	Unknown host	Unknown lab host	44	Siphoviridae	Unknown sp.	Bacteriophage
MG253647	30132	Lactococcus phage vB_Llc_bIBB5g1, complete genome.	MG253647.1	Viruses; Duplodnaviria; Heunggongvirae; Uroviricota;Caudoviricetes; Caudovirales; Siphoviridae; Skunavirus;unclassified Skunavirus.	Lactococcus lactis IL1403	Unknown lab host	55	Siphoviridae	Lactococcus sp.	Bacteriophage
MN689517	30162	Lactococcus phage CHPC361, complete genome.	MN689517.1	Viruses; Duplodnaviria; Heunggongvirae; Uroviricota;Caudoviricetes; Caudovirales; Siphoviridae; Skunavirus;unclassified Skunavirus.	Lactococcus lactis	Unknown lab host	55	Siphoviridae	Lactococcus sp.	Bacteriophage
KX346236	30165	Lactococcus phage 2R14S, complete genome.	KX346236.1	Viruses; Duplodnaviria; Heunggongvirae; Uroviricota;Caudoviricetes; Caudovirales; Siphoviridae; Skunavirus;unclassified Skunavirus.	Lactococcus lactis subsp. lactis bv. diacetylactis	Unknown lab host	58	Siphoviridae	Lactococcus sp.	Bacteriophage
KP793112	30178	Lactococcus phage 936 group phage Phi129, complete genome.	KP793112.1	Viruses; Duplodnaviria; Heunggongvirae; Uroviricota;Caudoviricetes; Caudovirales; Siphoviridae; Skunavirus;unclassified Skunavirus.	Lactococcus lactis	Unknown lab host	54	Siphoviridae	Lactococcus sp.	Bacteriophage
KY888143	30189	Lactococcus phage PLgW-1, complete genome.	KY888143.2	Viruses; Duplodnaviria; Heunggongvirae; Uroviricota;Caudoviricetes; Caudovirales; Siphoviridae; Skunavirus;unclassified Skunavirus.	Lactococcus garvieae	Unknown lab host	56	Siphoviridae	Lactococcus sp.	Bacteriophage
MF775684	30204	Lactococcus phage LP9801, complete genome.	MF775684.1	Viruses; Duplodnaviria; Heunggongvirae; Uroviricota;Caudoviricetes; Caudovirales; Siphoviridae; Skunavirus;unclassified Skunavirus.	Unknown host	Lactococcus lactis subsp. cremoris CA-49	55	Siphoviridae	Lactococcus sp.	Bacteriophage
MF775692	30236	Lactococcus phage LP0202, complete genome.	MF775692.1	Viruses; Duplodnaviria; Heunggongvirae; Uroviricota;Caudoviricetes; Caudovirales; Siphoviridae; Skunavirus;unclassified Skunavirus.	Unknown host	Lactococcus lactis subsp. cremoris CA-49	54	Siphoviridae	Lactococcus sp.	Bacteriophage
NC_019518	44485	Vibrio phage vB_VchM-138, complete genome.	NC_019518.1	Viruses; Duplodnaviria; Heunggongvirae; Uroviricota;Caudoviricetes; Caudovirales; Myoviridae.	Vibrio cholerae	Unknown lab host	67	Myoviridae	Vibrio sp.	Bacteriophage
MF775681	30237	Lactococcus phage LP9406, complete genome.	MF775681.1	Viruses; Duplodnaviria; Heunggongvirae; Uroviricota;Caudoviricetes; Caudovirales; Siphoviridae; Skunavirus;unclassified Skunavirus.	Unknown host	Lactococcus lactis subsp. cremoris CA-49	54	Siphoviridae	Lactococcus sp.	Bacteriophage
KX160209	30238	Lactococcus phage 58502, complete genome.	KX160209.1	Viruses; Duplodnaviria; Heunggongvirae; Uroviricota;Caudoviricetes; Caudovirales; Siphoviridae.	Lactococcus lactis	Unknown lab host	49	Siphoviridae	Lactococcus sp.	Bacteriophage
MF775703	30247	Lactococcus phage LP1502a, complete genome.	MF775703.1	Viruses; Duplodnaviria; Heunggongvirae; Uroviricota;Caudoviricetes; Caudovirales; Siphoviridae; Skunavirus;unclassified Skunavirus.	Unknown host	Lactococcus lactis subsp. lactis Il1403	52	Siphoviridae	Lactococcus sp.	Bacteriophage
MG253648	30249	Lactococcus phage vB_Llc_bIBB14s, complete genome.	MG253648.1	Viruses; Duplodnaviria; Heunggongvirae; Uroviricota;Caudoviricetes; Caudovirales; Siphoviridae; Skunavirus;unclassified Skunavirus.	Lactococcus lactis IL1403	Unknown lab host	57	Siphoviridae	Lactococcus sp.	Bacteriophage
NC_019457	44492	Vibrio phage CP-T1, complete genome.	NC_019457.1	Viruses; Duplodnaviria; Heunggongvirae; Uroviricota;Caudoviricetes; Caudovirales; Myoviridae.	Vibrio cholerae ElTor	Unknown lab host	70	Myoviridae	Vibrio sp.	Bacteriophage
MF775674	30309	Lactococcus phage LP9206b, complete genome.	MF775674.1	Viruses; Duplodnaviria; Heunggongvirae; Uroviricota;Caudoviricetes; Caudovirales; Siphoviridae; Skunavirus;unclassified Skunavirus.	Unknown host	Lactococcus lactis subsp. cremoris CA-49	53	Siphoviridae	Lactococcus sp.	Bacteriophage
NC_016164	30332	Synechococcus phage S-CBS1, complete genome.	NC_016164.1	Viruses; Duplodnaviria; Heunggongvirae; Uroviricota;Caudoviricetes; Caudovirales; Siphoviridae.	Synechococcus sp. CB0201	Unknown lab host	43	Siphoviridae	Synechococcus sp.	Bacteriophage
MF775693	30339	Lactococcus phage LP0209, complete genome.	MF775693.1	Viruses; Duplodnaviria; Heunggongvirae; Uroviricota;Caudoviricetes; Caudovirales; Siphoviridae; Skunavirus;unclassified Skunavirus.	Unknown host	Lactococcus lactis subsp. cremoris CA-49	53	Siphoviridae	Lactococcus sp.	Bacteriophage
MH252365	44526	Ralstonia phage phiRSP, complete genome.	MH252365.1	Viruses; Duplodnaviria; Heunggongvirae; Uroviricota;Caudoviricetes; Caudovirales; Myoviridae; Jilinvirus; unclassifiedJilinvirus.	Ralstonia solanacearum	Unknown lab host	24	Myoviridae	Ralstonia sp.	Bacteriophage
MN516422	44590	Acinetobacter phage Bphi-R1888, complete genome.	MN516422.1	Viruses; Duplodnaviria; Heunggongvirae; Uroviricota;Caudoviricetes; Caudovirales; Myoviridae; Obolenskvirus;unclassified Obolenskvirus.	Acinetobacter baumannii YMC17/03/R1888	Unknown lab host	78	Myoviridae	Acinetobacter sp.	Bacteriophage
MT006238	19802	Bifidobacterium phage BadAztec4, complete genome.	MT006238.1	Viruses; Duplodnaviria; Heunggongvirae; Uroviricota;Caudoviricetes; Caudovirales; Podoviridae; Picovirinae;unclassified Picovirinae.	Bifidobacterium asteroides	Unknown lab host	24	Podoviridae	Bifidobacterium sp.	Bacteriophage
MN082625	20083	Bacillus phage Karezi, complete genome.	MN082625.1	Viruses; Duplodnaviria; Heunggongvirae; Uroviricota;Caudoviricetes; Caudovirales; Podoviridae; Picovirinae; Salasvirus;unclassified Salasvirus.	Unknown host	Bacillus thuringiensis kurstaki	34	Podoviridae	Bacillus sp.	Bacteriophage
MN857617	20784	Bacillus virus SRT01hs, complete genome.	MN857617.1	Viruses; Duplodnaviria; Heunggongvirae; Uroviricota;Caudoviricetes; Caudovirales; Podoviridae; Picovirinae; Salasvirus;unclassified Salasvirus.	Unknown host	Bacillus safensis MGS1	31	Podoviridae	Bacillus sp.	Bacteriophage
MF775695	30344	Lactococcus phage LP0304, complete genome.	MF775695.1	Viruses; Duplodnaviria; Heunggongvirae; Uroviricota;Caudoviricetes; Caudovirales; Siphoviridae; Skunavirus;unclassified Skunavirus.	Unknown host	Lactococcus lactis subsp. cremoris CA-49	54	Siphoviridae	Lactococcus sp.	Bacteriophage
AP013519	30352	Uncultured Mediterranean phage uvMED DNA, complete genome, group	AP013519.1	Viruses; Duplodnaviria; Heunggongvirae; Uroviricota;Caudoviricetes; Caudovirales; Siphoviridae; environmental samples.	Unknown host	Unknown lab host	47	Siphoviridae	Unknown sp.	Bacteriophage
MK047639	30364	Phage NGI4, complete genome.	MK047639.1	Viruses; Duplodnaviria; Heunggongvirae; Uroviricota;Caudoviricetes; Caudovirales; Siphoviridae.	Unknown host	Unknown lab host	38	Siphoviridae	Unknown sp.	Bacteriophage
MK448725	30398	Streptococcus phage Javan275, complete genome.	MK448725.1	Viruses; Duplodnaviria; Heunggongvirae; Uroviricota;Caudoviricetes; Caudovirales; Siphoviridae.	Streptococcus iniae Si1	Unknown lab host	48	Siphoviridae	Streptococcus sp.	Bacteriophage
MK809530	112311	Salmonella phage vB_SenS_SB6, complete genome.	MK809530.1	Viruses; Duplodnaviria; Heunggongvirae; Uroviricota;Caudoviricetes; Caudovirales; Demerecviridae; Markadamsvirinae;Epseptimavirus; unclassified Epseptimavirus.	Salmonella enterica subsp. enterica serovar Javiana	Unknown lab host	164	Demerecviridae	Salmonella sp.	Bacteriophage
MF448556	30401	Lactococcus phage 30804, complete genome.	MF448556.1	Viruses; Duplodnaviria; Heunggongvirae; Uroviricota;Caudoviricetes; Caudovirales; Siphoviridae; Skunavirus;unclassified Skunavirus.	Lactococcus lactis	Unknown lab host	56	Siphoviridae	Lactococcus sp.	Bacteriophage
AP013489	30420	Uncultured Mediterranean phage uvMED DNA, complete genome, group	AP013489.1	Viruses; Duplodnaviria; Heunggongvirae; Uroviricota;Caudoviricetes; Caudovirales; Siphoviridae; environmental samples.	Unknown host	Unknown lab host	61	Siphoviridae	Unknown sp.	Bacteriophage
AP013487	30420	Uncultured Mediterranean phage uvMED DNA, complete genome, group	AP013487.1	Viruses; Duplodnaviria; Heunggongvirae; Uroviricota;Caudoviricetes; Caudovirales; Siphoviridae; environmental samples.	Unknown host	Unknown lab host	63	Siphoviridae	Unknown sp.	Bacteriophage
KX379666	30446	Lactococcus phage 3R16S, complete genome.	KX379666.1	Viruses; Duplodnaviria; Heunggongvirae; Uroviricota;Caudoviricetes; Caudovirales; Siphoviridae; Skunavirus;unclassified Skunavirus.	Lactococcus lactis	Unknown lab host	57	Siphoviridae	Lactococcus sp.	Bacteriophage
KP793114	30463	Lactococcus phage 936 group phage Phi17, complete genome.	KP793114.1	Viruses; Duplodnaviria; Heunggongvirae; Uroviricota;Caudoviricetes; Caudovirales; Siphoviridae; Skunavirus;unclassified Skunavirus.	Lactococcus lactis	Unknown lab host	56	Siphoviridae	Lactococcus sp.	Bacteriophage
NC_008370	30510	Lactococcus phage 712, complete genome.	NC_008370.1	Viruses; Duplodnaviria; Heunggongvirae; Uroviricota;Caudoviricetes; Caudovirales; Siphoviridae; Skunavirus.	Lactococcus lactis	Unknown lab host	55	Siphoviridae	Lactococcus sp.	Bacteriophage
KP793115	30532	Lactococcus phage 936 group phage Phi114, complete genome.	KP793115.1	Viruses; Duplodnaviria; Heunggongvirae; Uroviricota;Caudoviricetes; Caudovirales; Siphoviridae; Skunavirus;unclassified Skunavirus.	Lactococcus lactis	Unknown lab host	53	Siphoviridae	Lactococcus sp.	Bacteriophage
MF775691	30537	Lactococcus phage LP0109, complete genome.	MF775691.1	Viruses; Duplodnaviria; Heunggongvirae; Uroviricota;Caudoviricetes; Caudovirales; Siphoviridae; Skunavirus;unclassified Skunavirus.	Unknown host	Lactococcus lactis subsp. cremoris CA-49	54	Siphoviridae	Lactococcus sp.	Bacteriophage
MH179478	40748	Pseudomonas phage 67PfluR64PP, complete genome.	MH179478.2	Viruses; Duplodnaviria; Heunggongvirae; Uroviricota;Caudoviricetes; Caudovirales; Autographiviridae; Studiervirinae;Teseptimavirus.	Pseudomonas fluorescens	Pseudomonas fluorescens	51	Autographiviridae	Pseudomonas sp.	Bacteriophage
MF775696	30547	Lactococcus phage LP0509, complete genome.	MF775696.1	Viruses; Duplodnaviria; Heunggongvirae; Uroviricota;Caudoviricetes; Caudovirales; Siphoviridae; Skunavirus;unclassified Skunavirus.	Unknown host	Lactococcus lactis subsp. cremoris CA-49	54	Siphoviridae	Lactococcus sp.	Bacteriophage
KX160211	30556	Lactococcus phage 62503, complete genome.	KX160211.1	Viruses; Duplodnaviria; Heunggongvirae; Uroviricota;Caudoviricetes; Caudovirales; Siphoviridae.	Lactococcus lactis	Unknown lab host	50	Siphoviridae	Lactococcus sp.	Bacteriophage
MN166083	44820	Acinetobacter phage Abp9, complete genome.	MN166083.1	Viruses; Duplodnaviria; Heunggongvirae; Uroviricota;Caudoviricetes; Caudovirales; Myoviridae; Obolenskvirus;unclassified Obolenskvirus.	Unknown host	Unknown lab host	81	Myoviridae	Acinetobacter sp.	Bacteriophage
NC_024785	44844	Acinetobacter phage YMC-13-01-C62, complete genome.	NC_024785.1	Viruses; Duplodnaviria; Heunggongvirae; Uroviricota;Caudoviricetes; Caudovirales; Myoviridae; Obolenskvirus.	Acinetobacter baumannii YMC/13/01/C62	Unknown lab host	84	Myoviridae	Acinetobacter sp.	Bacteriophage
NC_028855	44846	Acinetobacter phage YMC11/12/R2315, complete genome.	NC_028855.1	Viruses; Duplodnaviria; Heunggongvirae; Uroviricota;Caudoviricetes; Caudovirales; Myoviridae; Obolenskvirus;unclassified Obolenskvirus.	Acinetobacter sp.	Unknown lab host	85	Myoviridae	Acinetobacter sp.	Bacteriophage
KP861231	44866	Acinetobacter phage YMC11/12/R1215, complete genome.	KP861231.1	Viruses; Duplodnaviria; Heunggongvirae; Uroviricota;Caudoviricetes; Caudovirales; Myoviridae; Obolenskvirus;unclassified Obolenskvirus.	Acinetobacter sp.	Unknown lab host	85	Myoviridae	Acinetobacter sp.	Bacteriophage
NC_031117	44885	Acinetobacter phage LZ35, complete genome.	NC_031117.1	Viruses; Duplodnaviria; Heunggongvirae; Uroviricota;Caudoviricetes; Caudovirales; Myoviridae; Obolenskvirus;Acinetobacter virus LZ35.	Acinetobacter baumannii	Unknown lab host	83	Myoviridae	Acinetobacter sp.	Bacteriophage
KY065484	30572	Streptococcus phage IPP44, complete genome.	KY065484.1	Viruses; Duplodnaviria; Heunggongvirae; Uroviricota;Caudoviricetes; Caudovirales; Siphoviridae.	Streptococcus pneumoniae USA11	Unknown lab host	45	Siphoviridae	Streptococcus sp.	Bacteriophage
KP793116	30577	Lactococcus phage 936 group phage Phi13.16, complete genome.	KP793116.1	Viruses; Duplodnaviria; Heunggongvirae; Uroviricota;Caudoviricetes; Caudovirales; Siphoviridae; Skunavirus;unclassified Skunavirus.	Lactococcus lactis	Unknown lab host	54	Siphoviridae	Lactococcus sp.	Bacteriophage
KP793117	30594	Lactococcus phage 936 group phage PhiG, complete genome.	KP793117.1	Viruses; Duplodnaviria; Heunggongvirae; Uroviricota;Caudoviricetes; Caudovirales; Siphoviridae; Skunavirus;unclassified Skunavirus.	Lactococcus lactis	Unknown lab host	58	Siphoviridae	Lactococcus sp.	Bacteriophage
KX160210	30616	Lactococcus phage 62502, complete genome.	KX160210.1	Viruses; Duplodnaviria; Heunggongvirae; Uroviricota;Caudoviricetes; Caudovirales; Siphoviridae.	Lactococcus lactis	Unknown lab host	52	Siphoviridae	Lactococcus sp.	Bacteriophage
MK301437	30633	Lactococcus phage 1W08F, complete genome.	MK301437.1	Viruses; Duplodnaviria; Heunggongvirae; Uroviricota;Caudoviricetes; Caudovirales; Siphoviridae; Skunavirus;unclassified Skunavirus.	Lactococcus lactis	Unknown lab host	52	Siphoviridae	Lactococcus sp.	Bacteriophage
KY921761	21054	Bacillus phage BeachBum, complete genome.	KY921761.1	Viruses; Duplodnaviria; Heunggongvirae; Uroviricota;Caudoviricetes; Caudovirales; Podoviridae; Picovirinae;unclassified Picovirinae.	Unknown host	Bacillus thuringiensis subsp. kurstaki ATCC 33679	30	Podoviridae	Bacillus sp.	Bacteriophage
AP013488	30646	Uncultured Mediterranean phage uvMED DNA, complete genome, group	AP013488.1	Viruses; Duplodnaviria; Heunggongvirae; Uroviricota;Caudoviricetes; Caudovirales; Siphoviridae; environmental samples.	Unknown host	Unknown lab host	63	Siphoviridae	Unknown sp.	Bacteriophage
AP013486	30646	Uncultured Mediterranean phage uvMED DNA, complete genome, group	AP013486.1	Viruses; Duplodnaviria; Heunggongvirae; Uroviricota;Caudoviricetes; Caudovirales; Siphoviridae; environmental samples.	Unknown host	Unknown lab host	62	Siphoviridae	Unknown sp.	Bacteriophage
NC_015293	30651	Pseudoalteromonas phage H105/1, complete genome.	NC_015293.1	Viruses; Duplodnaviria; Heunggongvirae; Uroviricota;Caudoviricetes; Caudovirales; Siphoviridae.	Pseudoalteromonas sp. H105	Unknown lab host	52	Siphoviridae	Pseudoalteromonas sp.	Bacteriophage
NC_028984	30664	Streptococcus phage M102AD, complete genome.	NC_028984.1	Viruses; Duplodnaviria; Heunggongvirae; Uroviricota;Caudoviricetes; Caudovirales; Siphoviridae.	Streptococcus mutans P42-SM	Unknown lab host	40	Siphoviridae	Streptococcus sp.	Bacteriophage
KC182545	30674	Lactococcus phage fd13, complete genome.	KC182545.1	Viruses; Duplodnaviria; Heunggongvirae; Uroviricota;Caudoviricetes; Caudovirales; Siphoviridae; Skunavirus;unclassified Skunavirus.	Unknown host	Unknown lab host	53	Siphoviridae	Lactococcus sp.	Bacteriophage
AP013483	30688	Uncultured Mediterranean phage uvMED DNA, complete genome, group	AP013483.1	Viruses; Duplodnaviria; Heunggongvirae; Uroviricota;Caudoviricetes; Caudovirales; Siphoviridae; environmental samples.	Unknown host	Unknown lab host	54	Siphoviridae	Unknown sp.	Bacteriophage
MF448572	30690	Lactococcus phage 96603, complete genome.	MF448572.1	Viruses; Duplodnaviria; Heunggongvirae; Uroviricota;Caudoviricetes; Caudovirales; Siphoviridae; Skunavirus;unclassified Skunavirus.	Lactococcus lactis	Unknown lab host	50	Siphoviridae	Lactococcus sp.	Bacteriophage
KC522412	30692	Lactococcus phage CaseusJM1, complete genome.	KC522412.1	Viruses; Duplodnaviria; Heunggongvirae; Uroviricota;Caudoviricetes; Caudovirales; Siphoviridae; Skunavirus;unclassified Skunavirus.	Lactococcus lactis subsp. cremoris	Unknown lab host	51	Siphoviridae	Lactococcus sp.	Bacteriophage
KX160206	30745	Lactococcus phage 50902, complete genome.	KX160206.1	Viruses; Duplodnaviria; Heunggongvirae; Uroviricota;Caudoviricetes; Caudovirales; Siphoviridae.	Lactococcus lactis	Unknown lab host	47	Siphoviridae	Lactococcus sp.	Bacteriophage
MN688132	30772	Enterobacter phage LAU1, complete genome.	MN688132.1	Viruses; Duplodnaviria; Heunggongvirae; Uroviricota;Caudoviricetes; Caudovirales; Siphoviridae.	Enterobacter hormaechei subsp. xiangfangensis	Unknown lab host	33	Siphoviridae	Enterobacter sp.	Bacteriophage
MK448864	30782	Streptococcus phage Javan180, complete genome.	MK448864.1	Viruses; Duplodnaviria; Heunggongvirae; Uroviricota;Caudoviricetes; Caudovirales; Siphoviridae.	Streptococcus equi 4047	Unknown lab host	37	Siphoviridae	Streptococcus sp.	Bacteriophage
KX379667	30782	Lactococcus phage 4R15L, complete genome.	KX379667.1	Viruses; Duplodnaviria; Heunggongvirae; Uroviricota;Caudoviricetes; Caudovirales; Siphoviridae; Skunavirus;unclassified Skunavirus.	Lactococcus lactis	Unknown lab host	57	Siphoviridae	Lactococcus sp.	Bacteriophage
KC182548	30796	Lactococcus lactis phage P113G, complete genome.	KC182548.1	Viruses; Duplodnaviria; Heunggongvirae; Uroviricota;Caudoviricetes; Caudovirales; Siphoviridae; Skunavirus;unclassified Skunavirus.	Unknown host	Unknown lab host	58	Siphoviridae	Lactococcus sp.	Bacteriophage
MK448804	30807	Streptococcus phage Javan553, complete genome.	MK448804.1	Viruses; Duplodnaviria; Heunggongvirae; Uroviricota;Caudoviricetes; Caudovirales; Siphoviridae.	Streptococcus suis 89-3576-3	Unknown lab host	44	Siphoviridae	Streptococcus sp.	Bacteriophage
KP793118	30811	Lactococcus phage 936 group phage PhiF0139, complete genome.	KP793118.1	Viruses; Duplodnaviria; Heunggongvirae; Uroviricota;Caudoviricetes; Caudovirales; Siphoviridae; Skunavirus;unclassified Skunavirus.	Lactococcus lactis	Unknown lab host	57	Siphoviridae	Lactococcus sp.	Bacteriophage
MN689514	30832	Lactococcus phage CHPC129, complete genome.	MN689514.1	Viruses; Duplodnaviria; Heunggongvirae; Uroviricota;Caudoviricetes; Caudovirales; Siphoviridae; Skunavirus;unclassified Skunavirus.	Lactococcus lactis	Unknown lab host	55	Siphoviridae	Lactococcus sp.	Bacteriophage
MF448564	30852	Lactococcus phage 62601, complete genome.	MF448564.1	Viruses; Duplodnaviria; Heunggongvirae; Uroviricota;Caudoviricetes; Caudovirales; Siphoviridae; Skunavirus;unclassified Skunavirus.	Lactococcus lactis	Unknown lab host	53	Siphoviridae	Lactococcus sp.	Bacteriophage
MK448918	30862	Streptococcus phage Javan366, complete genome.	MK448918.1	Viruses; Duplodnaviria; Heunggongvirae; Uroviricota;Caudoviricetes; Caudovirales; Siphoviridae.	Streptococcus oralis SK313	Unknown lab host	50	Siphoviridae	Streptococcus sp.	Bacteriophage
KM091444	30862	Lactococcus phage phi145, complete genome.	KM091444.1	Viruses; Duplodnaviria; Heunggongvirae; Uroviricota;Caudoviricetes; Caudovirales; Siphoviridae; Skunavirus;unclassified Skunavirus.	Lactococcus sp. 936	Unknown lab host	55	Siphoviridae	Lactococcus sp.	Bacteriophage
JQ740807	30876	Lactococcus Phage ASCC489, complete genome.	JQ740807.1	Viruses; Duplodnaviria; Heunggongvirae; Uroviricota;Caudoviricetes; Caudovirales; Siphoviridae; Skunavirus;unclassified Skunavirus.	Lactococcus lactis	Unknown lab host	54	Siphoviridae	Lactococcus sp.	Bacteriophage
KP793120	30882	Lactococcus phage 936 group phage PhiL.18, complete genome.	KP793120.1	Viruses; Duplodnaviria; Heunggongvirae; Uroviricota;Caudoviricetes; Caudovirales; Siphoviridae; Skunavirus;unclassified Skunavirus.	Lactococcus lactis	Unknown lab host	55	Siphoviridae	Lactococcus sp.	Bacteriophage
MN604230	45037	Bacillus phage vB_BcM_Sam112, complete genome.	MN604230.1	Viruses; Duplodnaviria; Heunggongvirae; Uroviricota;Caudoviricetes; Caudovirales; Myoviridae.	Bacillus cereus	Bacillus cereus VKM B-370	75	Myoviridae	Bacillus sp.	Bacteriophage
KX379670	30890	Lactococcus phage 19W07F, complete genome.	KX379670.1	Viruses; Duplodnaviria; Heunggongvirae; Uroviricota;Caudoviricetes; Caudovirales; Siphoviridae; Skunavirus;unclassified Skunavirus.	Lactococcus lactis	Unknown lab host	52	Siphoviridae	Lactococcus sp.	Bacteriophage
MK448764	30892	Streptococcus phage Javan457, complete genome.	MK448764.1	Viruses; Duplodnaviria; Heunggongvirae; Uroviricota;Caudoviricetes; Caudovirales; Siphoviridae.	Streptococcus pyogenes ERR111888	Unknown lab host	44	Siphoviridae	Streptococcus sp.	Bacteriophage
AP013370	30903	Uncultured Mediterranean phage uvMED DNA, complete genome, group	AP013370.1	Viruses; Duplodnaviria; Heunggongvirae; Uroviricota;Caudoviricetes; Caudovirales; Siphoviridae; environmental samples.	Unknown host	Unknown lab host	50	Siphoviridae	Unknown sp.	Bacteriophage
MK448734	30906	Streptococcus phage Javan347, complete genome.	MK448734.1	Viruses; Duplodnaviria; Heunggongvirae; Uroviricota;Caudoviricetes; Caudovirales; Siphoviridae.	Streptococcus oralis 7746_PRJEB1503	Unknown lab host	45	Siphoviridae	Streptococcus sp.	Bacteriophage
MH853786	45063	Acinetobacter phage vB_AbaM_IME285, complete genome.	MH853786.1	Viruses; Duplodnaviria; Heunggongvirae; Uroviricota;Caudoviricetes; Caudovirales; Myoviridae; Obolenskvirus.	Unknown host	Unknown lab host	85	Myoviridae	Acinetobacter sp.	Bacteriophage
NC_042028	45159	Acinetobacter phage AB1, complete genome.	NC_042028.1	Viruses; Duplodnaviria; Heunggongvirae; Uroviricota;Caudoviricetes; Caudovirales; Myoviridae; Obolenskvirus.	Acinetobacter baumannii	Unknown lab host	85	Myoviridae	Acinetobacter sp.	Bacteriophage
MG675557	45263	Pseudoalteromonas phage Maelstrom, complete genome.	MG675557.1	Viruses; Duplodnaviria; Heunggongvirae; Uroviricota;Caudoviricetes; Caudovirales; Myoviridae.	Unknown host	Pseudoalteromonas sp.	67	Myoviridae	Pseudoalteromonas sp.	Bacteriophage
NC_019525	45354	Bdellovibrio phage phi1422, complete genome.	NC_019525.1	Viruses; Duplodnaviria; Heunggongvirae; Uroviricota;Caudoviricetes; Caudovirales; Myoviridae.	Bdellovibrio bacteriovorus	Unknown lab host	76	Myoviridae	Bdellovibrio sp.	Bacteriophage
NC_041998	45373	Acinetobacter phage AbP2, complete genome.	NC_041998.1	Viruses; Duplodnaviria; Heunggongvirae; Uroviricota;Caudoviricetes; Caudovirales; Myoviridae; Obolenskvirus;Acinetobacter virus AbP2.	Acinetobacter baumannii AB2	Unknown lab host	88	Myoviridae	Acinetobacter sp.	Bacteriophage
NC_021861	30910	Lactococcus phage BM13, complete genome.	NC_021861.1	Viruses; Duplodnaviria; Heunggongvirae; Uroviricota;Caudoviricetes; Caudovirales; Siphoviridae.	Lactococcus lactis	Unknown lab host	55	Siphoviridae	Lactococcus sp.	Bacteriophage
KX379668	30913	Lactococcus phage 4R16L2, complete genome.	KX379668.1	Viruses; Duplodnaviria; Heunggongvirae; Uroviricota;Caudoviricetes; Caudovirales; Siphoviridae; Skunavirus;unclassified Skunavirus.	Lactococcus lactis	Unknown lab host	58	Siphoviridae	Lactococcus sp.	Bacteriophage
KX346244	30918	Lactococcus phage 6W18L, complete genome.	KX346244.1	Viruses; Duplodnaviria; Heunggongvirae; Uroviricota;Caudoviricetes; Caudovirales; Siphoviridae; Skunavirus;unclassified Skunavirus.	Lactococcus lactis subsp. lactis bv. diacetylactis	Unknown lab host	58	Siphoviridae	Lactococcus sp.	Bacteriophage
KU160495	30924	Exiguobacterium phage vB_EauS-123, complete genome.	KU160495.1	Viruses; Duplodnaviria; Heunggongvirae; Uroviricota;Caudoviricetes; Caudovirales; Siphoviridae.	Exiguobacterium aurantiacum DSM 29719	Unknown lab host	57	Siphoviridae	Exiguobacterium sp.	Bacteriophage
MF448561	30926	Lactococcus phage 56003, complete genome.	MF448561.1	Viruses; Duplodnaviria; Heunggongvirae; Uroviricota;Caudoviricetes; Caudovirales; Siphoviridae; Skunavirus;unclassified Skunavirus.	Lactococcus lactis	Unknown lab host	61	Siphoviridae	Lactococcus sp.	Bacteriophage
NC_048022	30930	Eggerthella phage PMBT5, complete genome.	NC_048022.1	Viruses; Duplodnaviria; Heunggongvirae; Uroviricota;Caudoviricetes; Caudovirales; Siphoviridae; Lentavirus; Eggerthellavirus PMBT5.	Eggerthella lenta DSM 15644	Unknown lab host	44	Siphoviridae	Eggerthella sp.	Bacteriophage
NC_041924	45415	Acinetobacter phage WCHABP12, complete genome.	NC_041924.1	Viruses; Duplodnaviria; Heunggongvirae; Uroviricota;Caudoviricetes; Caudovirales; Myoviridae; Obolenskvirus;Acinetobacter virus WCHABP12.	Acinetobacter baumannii	Unknown lab host	88	Myoviridae	Acinetobacter sp.	Bacteriophage
MN604698	45419	Bacillus phage vB_BcM_Sam46, complete genome.	MN604698.1	Viruses; Duplodnaviria; Heunggongvirae; Uroviricota;Caudoviricetes; Caudovirales; Myoviridae.	Bacillus cereus	Bacillus cereus VKM B-370	77	Myoviridae	Bacillus sp.	Bacteriophage
MF775682	30945	Lactococcus phage LP9609, complete genome.	MF775682.1	Viruses; Duplodnaviria; Heunggongvirae; Uroviricota;Caudoviricetes; Caudovirales; Siphoviridae; Skunavirus;unclassified Skunavirus.	Unknown host	Lactococcus lactis subsp. cremoris CA-49	55	Siphoviridae	Lactococcus sp.	Bacteriophage
MF775688	30953	Lactococcus phage LP0004b, complete genome.	MF775688.1	Viruses; Duplodnaviria; Heunggongvirae; Uroviricota;Caudoviricetes; Caudovirales; Siphoviridae; Skunavirus;unclassified Skunavirus.	Unknown host	Lactococcus lactis subsp. cremoris CA-49	56	Siphoviridae	Lactococcus sp.	Bacteriophage
NC_029029	45552	Brevibacillus phage Abouo, complete genome.	NC_029029.1	Viruses; Duplodnaviria; Heunggongvirae; Uroviricota;Caudoviricetes; Caudovirales; Myoviridae; Abouovirus.	Unknown host	Brevibacillus laterosporus	94	Myoviridae	Brevibacillus sp.	Bacteriophage
MN013086	45702	Klebsiella phage vB_Kpn_Chronis, complete genome.	MN013086.1	Viruses; Duplodnaviria; Heunggongvirae; Uroviricota;Caudoviricetes; Caudovirales; Myoviridae.	Unknown host	Klebsiella pneumoniae	71	Myoviridae	Klebsiella sp.	Bacteriophage
KC182550	30961	Lactococcus lactis phage P475, complete genome.	KC182550.1	Viruses; Duplodnaviria; Heunggongvirae; Uroviricota;Caudoviricetes; Caudovirales; Siphoviridae; Skunavirus;unclassified Skunavirus.	Unknown host	Unknown lab host	57	Siphoviridae	Lactococcus sp.	Bacteriophage
NC_022980	45798	Brevibacillus phage Davies, complete genome.	NC_022980.1	Viruses; Duplodnaviria; Heunggongvirae; Uroviricota;Caudoviricetes; Caudovirales; Myoviridae; Abouovirus.	Unknown host	Brevibacillus laterosporus	94	Myoviridae	Brevibacillus sp.	Bacteriophage
KR093654	30974	Moraxella phage Mcat30, complete genome.	KR093654.1	Viruses; Duplodnaviria; Heunggongvirae; Uroviricota;Caudoviricetes; Caudovirales; Siphoviridae.	Moraxella catarrhalis	Unknown lab host	47	Siphoviridae	Moraxella sp.	Bacteriophage
MF448557	30989	Lactococcus phage 37201, complete genome.	MF448557.1	Viruses; Duplodnaviria; Heunggongvirae; Uroviricota;Caudoviricetes; Caudovirales; Siphoviridae; Skunavirus;unclassified Skunavirus.	Lactococcus lactis	Unknown lab host	52	Siphoviridae	Lactococcus sp.	Bacteriophage
AP013492	31008	Uncultured Mediterranean phage uvMED DNA, complete genome, group	AP013492.1	Viruses; Duplodnaviria; Heunggongvirae; Uroviricota;Caudoviricetes; Caudovirales; Siphoviridae; environmental samples.	Unknown host	Unknown lab host	56	Siphoviridae	Unknown sp.	Bacteriophage
NC_002649	21129	Bacillus phage GA-1, complete genome.	NC_002649.1	Viruses; Duplodnaviria; Heunggongvirae; Uroviricota;Caudoviricetes; Caudovirales; Podoviridae; Picovirinae; Salasvirus.	Bacillus sp.	Unknown lab host	35	Podoviridae	Bacillus sp.	Bacteriophage
KY821088	21684	Bacillus phage Harambe, complete genome.	KY821088.1	Viruses; Duplodnaviria; Heunggongvirae; Uroviricota;Caudoviricetes; Caudovirales; Podoviridae; Picovirinae;unclassified Picovirinae.	Unknown host	Bacillus thuringiensis subsp. kurstaki ATCC 33679	33	Podoviridae	Bacillus sp.	Bacteriophage
NC_047926	139450	Lactobacillus phage Semele, complete genome.	NC_047926.1	Viruses; Duplodnaviria; Heunggongvirae; Uroviricota;Caudoviricetes; Caudovirales; Herelleviridae; Twortvirinae;Harbinvirus; Lactobacillus virus Semele.	Lactobacillus plantarum	Unknown lab host	177	Herelleviridae	Lactobacillus sp.	Bacteriophage
MF448565	31014	Lactococcus phage 62605, complete genome.	MF448565.1	Viruses; Duplodnaviria; Heunggongvirae; Uroviricota;Caudoviricetes; Caudovirales; Siphoviridae; Skunavirus;unclassified Skunavirus.	Lactococcus lactis	Unknown lab host	53	Siphoviridae	Lactococcus sp.	Bacteriophage
KX119193	22559	Helicobacter phage FrB58M, complete genome.	KX119193.1	Viruses; Duplodnaviria; Heunggongvirae; Uroviricota;Caudoviricetes; Caudovirales; Podoviridae; Schmidvirus;unclassified Schmidvirus.	Helicobacter pylori	Unknown lab host	26	Podoviridae	Helicobacter sp.	Bacteriophage
NC_041966	45888	Acinetobacter phage WCHABP1, complete genome.	NC_041966.1	Viruses; Duplodnaviria; Heunggongvirae; Uroviricota;Caudoviricetes; Caudovirales; Myoviridae; Obolenskvirus;Acinetobacter virus WCHABP1.	Acinetobacter baumannii	Unknown lab host	89	Myoviridae	Acinetobacter sp.	Bacteriophage
MK575466	45903	Vibrio phage Rostov 7, complete genome.	MK575466.1	Viruses; Duplodnaviria; Heunggongvirae; Uroviricota;Caudoviricetes; Caudovirales; Myoviridae.	Vibrio cholerae	Unknown lab host	35	Myoviridae	Vibrio sp.	Bacteriophage
MH206184	6062	Xanthomonas phage phiLf UK variant, complete genome.	MH206184.1	Viruses; Monodnaviria; Loebvirae; Hofneiviricota; Faserviricetes;Tubulavirales; Inoviridae; unclassified Inoviridae.	Xanthomonas campestris pv. campestris	Unknown lab host	10	Inoviridae	Xanthomonas sp.	Bacteriophage
KY290950	46057	Aeromonas phage 59.1, complete genome.	KY290950.1	Viruses; Duplodnaviria; Heunggongvirae; Uroviricota;Caudoviricetes; Caudovirales; Myoviridae.	Aeromonas salmonicida HER1098	Unknown lab host	87	Myoviridae	Aeromonas sp.	Bacteriophage
MK512531	6454	Xanthomonas phage Cf2, complete genome.	MK512531.1	Viruses; Monodnaviria; Loebvirae; Hofneiviricota; Faserviricetes;Tubulavirales; Inoviridae; unclassified Inoviridae.	Xanthomonas citri subsp. citri Aw12879	Unknown lab host	12	Inoviridae	Xanthomonas sp.	Bacteriophage
KX119189	23008	Helicobacter phage Pt21299RU, complete genome.	KX119189.1	Viruses; Duplodnaviria; Heunggongvirae; Uroviricota;Caudoviricetes; Caudovirales; Podoviridae; Schmidvirus;unclassified Schmidvirus.	Helicobacter pylori	Unknown lab host	24	Podoviridae	Helicobacter sp.	Bacteriophage
MH206183	6564	Xanthomonas phage phiXv2, complete genome.	MH206183.1	Viruses; Monodnaviria; Loebvirae; Hofneiviricota; Faserviricetes;Tubulavirales; Inoviridae; unclassified Inoviridae.	Xanthomonas campestris pv. vesicatora ATCC35937	Unknown lab host	12	Inoviridae	Xanthomonas sp.	Bacteriophage
MN335248	7045	Xanthomonas phage XaF13, complete genome.	MN335248.1	Viruses; Monodnaviria; Loebvirae; Hofneiviricota; Faserviricetes;Tubulavirales; Inoviridae; unclassified Inoviridae.	Xanthomonas vesicatoria	Unknown lab host	14	Inoviridae	Xanthomonas sp.	Bacteriophage
MK084630	23953	Bacillus phage StevenHerd11, complete genome.	MK084630.1	Viruses; Duplodnaviria; Heunggongvirae; Uroviricota;Caudoviricetes; Caudovirales; Podoviridae; Picovirinae;unclassified Picovirinae.	Unknown host	Bacillus thuringiensis Kurstaki	37	Podoviridae	Bacillus sp.	Bacteriophage
MK448228	46342	Klebsiella phage ST15-VIM1phi2.1, complete genome.	MK448228.1	Viruses; Duplodnaviria; Heunggongvirae; Uroviricota;Caudoviricetes; Caudovirales; Myoviridae.	Klebsiella pneumoniae ST15-VIM1	Unknown lab host	73	Myoviridae	Klebsiella sp.	Bacteriophage
NC_031032	24320	Bacillus phage Stitch, complete genome.	NC_031032.1	Viruses; Duplodnaviria; Heunggongvirae; Uroviricota;Caudoviricetes; Caudovirales; Podoviridae; Picovirinae;unclassified Picovirinae.	Unknown host	Unknown lab host	36	Podoviridae	Bacillus sp.	Bacteriophage
NC_016568	24645	Helicobacter phage phiHP33, complete genome.	NC_016568.1	Viruses; Duplodnaviria; Heunggongvirae; Uroviricota;Caudoviricetes; Caudovirales; Podoviridae; Schmidvirus;unclassified Schmidvirus.	Helicobacter pylori B45	Unknown lab host	27	Podoviridae	Helicobacter sp.	Bacteriophage
MF156577	25032	Bacillus phage Juan, complete genome.	MF156577.1	Viruses; Duplodnaviria; Heunggongvirae; Uroviricota;Caudoviricetes; Caudovirales; Podoviridae; Picovirinae;unclassified Picovirinae.	Unknown host	Bacillus thuringiensis Kurstaki	34	Podoviridae	Bacillus sp.	Bacteriophage
KY290947	46349	Aeromonas phage 3, complete genome.	KY290947.1	Viruses; Duplodnaviria; Heunggongvirae; Uroviricota;Caudoviricetes; Caudovirales; Myoviridae.	Aeromonas salmonicida HER1084	Unknown lab host	83	Myoviridae	Aeromonas sp.	Bacteriophage
NC_047771	40765	Klebsiella phage vB_KpnP_KpV763, complete genome.	NC_047771.1	Viruses; Duplodnaviria; Heunggongvirae; Uroviricota;Caudoviricetes; Caudovirales; Autographiviridae; Studiervirinae;Przondovirus; Klebsiella virus KpV763.	Klebsiella pneumoniae	Unknown lab host	49	Autographiviridae	Klebsiella sp.	Bacteriophage
KP793121	31033	Lactococcus phage 936 group phage Phi109, complete genome.	KP793121.1	Viruses; Duplodnaviria; Heunggongvirae; Uroviricota;Caudoviricetes; Caudovirales; Siphoviridae; Skunavirus;unclassified Skunavirus.	Lactococcus lactis	Unknown lab host	54	Siphoviridae	Lactococcus sp.	Bacteriophage
KX119196	25388	Helicobacter phage Pt4481G, complete genome.	KX119196.1	Viruses; Duplodnaviria; Heunggongvirae; Uroviricota;Caudoviricetes; Caudovirales; Podoviridae; Schmidvirus;unclassified Schmidvirus.	Helicobacter pylori	Unknown lab host	33	Podoviridae	Helicobacter sp.	Bacteriophage
MH817022	25722	Bacillus phage vB_BthP-Goe4, complete genome.	MH817022.1	Viruses; Duplodnaviria; Heunggongvirae; Uroviricota;Caudoviricetes; Caudovirales; Podoviridae; Picovirinae;unclassified Picovirinae.	Unknown host	Unknown lab host	43	Podoviridae	Bacillus sp.	Bacteriophage
KX346242	31034	Lactococcus phage 8R06S, complete genome.	KX346242.1	Viruses; Duplodnaviria; Heunggongvirae; Uroviricota;Caudoviricetes; Caudovirales; Siphoviridae; Skunavirus;unclassified Skunavirus.	Lactococcus lactis subsp. lactis bv. diacetylactis	Unknown lab host	55	Siphoviridae	Lactococcus sp.	Bacteriophage
MF775698	31049	Lactococcus phage LP0903, complete genome.	MF775698.1	Viruses; Duplodnaviria; Heunggongvirae; Uroviricota;Caudoviricetes; Caudovirales; Siphoviridae; Skunavirus;unclassified Skunavirus.	Unknown host	Lactococcus lactis subsp. cremoris CA-49	54	Siphoviridae	Lactococcus sp.	Bacteriophage
MN552144	31050	Lactococcus phage P1045, complete genome.	MN552144.1	Viruses; Duplodnaviria; Heunggongvirae; Uroviricota;Caudoviricetes; Caudovirales; Siphoviridae.	Lactococcus lactis	Unknown lab host	52	Siphoviridae	Lactococcus sp.	Bacteriophage
MH853788	46499	Acinetobacter phage vB_AbaM_IME512, complete genome.	MH853788.1	Viruses; Duplodnaviria; Heunggongvirae; Uroviricota;Caudoviricetes; Caudovirales; Myoviridae; Obolenskvirus.	Unknown host	Unknown lab host	91	Myoviridae	Acinetobacter sp.	Bacteriophage
NC_043028	7190	Xanthomonas phage Xf109, complete genome.	NC_043028.1	Viruses; Monodnaviria; Loebvirae; Hofneiviricota; Faserviricetes;Tubulavirales; Inoviridae; Xanthomonas virus Xf109.	Unknown host	Xanthomonas oryzae ATCC 35933	12	Inoviridae	Xanthomonas sp.	Bacteriophage
KY979245	46570	Flavobacterium phage VK48, complete genome.	KY979245.1	Viruses; Duplodnaviria; Heunggongvirae; Uroviricota;Caudoviricetes; Caudovirales; Myoviridae; Ficleduovirus;unclassified Ficleduovirus.	Flavobacterium columnare	Unknown lab host	76	Myoviridae	Flavobacterium sp.	Bacteriophage
AP013493	31051	Uncultured Mediterranean phage uvMED DNA, complete genome, group	AP013493.1	Viruses; Duplodnaviria; Heunggongvirae; Uroviricota;Caudoviricetes; Caudovirales; Siphoviridae; environmental samples.	Unknown host	Unknown lab host	54	Siphoviridae	Unknown sp.	Bacteriophage
MG835450	31069	Pontimonas phage phiPsal1, complete genome.	MG835450.1	Viruses; Duplodnaviria; Heunggongvirae; Uroviricota;Caudoviricetes; Caudovirales; Siphoviridae.	Pontimonas salivibrio CL-TW6	Unknown lab host	56	Siphoviridae	Pontimonas sp.	Bacteriophage
MN871504	155121	UNVERIFIED: Salmonella phage SeTs-2, complete genome.	MN871504.1	Viruses; Duplodnaviria; Heunggongvirae; Uroviricota;Caudoviricetes; Caudovirales; Ackermannviridae; Cvivirinae;Kuttervirus; unclassifed Kuttervirus.	Salmonella enterica	Unknown lab host	0	Ackermannviridae	Salmonella sp.	Bacteriophage
MK448894	31070	Streptococcus phage Javan272, complete genome.	MK448894.1	Viruses; Duplodnaviria; Heunggongvirae; Uroviricota;Caudoviricetes; Caudovirales; Siphoviridae.	Streptococcus iniae SF1	Unknown lab host	47	Siphoviridae	Streptococcus sp.	Bacteriophage
MH791405	155297	UNVERIFIED: Salmonella phage SeSz-1, complete genome.	MH791405.1	Viruses; Duplodnaviria; Heunggongvirae; Uroviricota;Caudoviricetes; Caudovirales; Ackermannviridae; Cvivirinae;Kuttervirus; unclassifed Kuttervirus.	Salmonella enterica	Unknown lab host	195	Ackermannviridae	Salmonella sp.	Bacteriophage
NC_025452	155346	Dickeya phage RC-2014, complete genome.	NC_025452.1	Viruses; Duplodnaviria; Heunggongvirae; Uroviricota;Caudoviricetes; Caudovirales; Ackermannviridae; Aglimvirinae;Limestonevirus.	Dickeya sp.	Unknown lab host	196	Ackermannviridae	Dickeya sp.	Bacteriophage
MT074472	156130	Salmonella phage bering, complete genome.	MT074472.1	Viruses; Duplodnaviria; Heunggongvirae; Uroviricota;Caudoviricetes; Caudovirales; Ackermannviridae; Cvivirinae;Kuttervirus; unclassifed Kuttervirus.	Salmonella enterica subsp. enterica serovar Enteritidis PT1	Unknown lab host	202	Ackermannviridae	Salmonella sp.	Bacteriophage
MK972699	156329	Salmonella phage SS9, complete genome.	MK972699.1	Viruses; Duplodnaviria; Heunggongvirae; Uroviricota;Caudoviricetes; Caudovirales; Ackermannviridae; Cvivirinae;Kuttervirus; unclassifed Kuttervirus.	Salmonella sp.	Unknown lab host	199	Ackermannviridae	Salmonella sp.	Bacteriophage
NC_025429	156446	Rhizobium phage vB_RleM_P10VF, complete genome.	NC_025429.1	Viruses; Duplodnaviria; Heunggongvirae; Uroviricota;Caudoviricetes; Caudovirales; Ackermannviridae; unclassifiedAckermannviridae.	Rhizobium leguminosarum biovar viciae VF39	Unknown lab host	257	Ackermannviridae	Rhizobium sp.	Bacteriophage
NC_019452	156628	Escherichia phage PhaxI, complete genome.	NC_019452.1	Viruses; Duplodnaviria; Heunggongvirae; Uroviricota;Caudoviricetes; Caudovirales; Ackermannviridae; Cvivirinae;Kuttervirus.	Escherichia coli O157:H7	Unknown lab host	209	Ackermannviridae	Escherichia sp.	Bacteriophage
NC_047932	156801	Klebsiella virus vB_KpnM_KpS110, complete genome.	NC_047932.1	Viruses; Duplodnaviria; Heunggongvirae; Uroviricota;Caudoviricetes; Caudovirales; Ackermannviridae; Taipeivirus;unclassified Taipeivirus.	Klebsiella pneumoniae	Unknown lab host	201	Ackermannviridae	Klebsiella sp.	Bacteriophage
MT074474	156801	Salmonella phage aagejoakim, complete genome.	MT074474.1	Viruses; Duplodnaviria; Heunggongvirae; Uroviricota;Caudoviricetes; Caudovirales; Ackermannviridae; Cvivirinae;Kuttervirus; unclassifed Kuttervirus.	Salmonella enterica subsp. enterica serovar Enteritidis PT1	Unknown lab host	206	Ackermannviridae	Salmonella sp.	Bacteriophage
NC_029042	156833	Salmonella phage 38, complete genome.	NC_029042.1	Viruses; Duplodnaviria; Heunggongvirae; Uroviricota;Caudoviricetes; Caudovirales; Ackermannviridae; Cvivirinae;Kuttervirus.	Unknown host	Salmonella typhi O	265	Ackermannviridae	Salmonella sp.	Bacteriophage
NC_029030	31075	Streptococcus phage APCM01, complete genome.	NC_029030.1	Viruses; Duplodnaviria; Heunggongvirae; Uroviricota;Caudoviricetes; Caudovirales; Siphoviridae.	Streptococcus mutans DPC6143	Unknown lab host	37	Siphoviridae	Streptococcus sp.	Bacteriophage
MT104474	46593	Pseudomonas phage MR14, complete genome.	MT104474.1	Viruses; Duplodnaviria; Heunggongvirae; Uroviricota;Caudoviricetes; Caudovirales; Myoviridae.	Unknown host	Unknown lab host	62	Myoviridae	Pseudomonas sp.	Bacteriophage
MT024868	46623	Arthrobacter phage Abba, complete genome.	MT024868.1	Viruses; Duplodnaviria; Heunggongvirae; Uroviricota;Caudoviricetes; Caudovirales; Myoviridae.	Unknown host	Arthrobacter globiformis B-2979	71	Myoviridae	Arthrobacter sp.	Bacteriophage
NC_007710	46643	Xanthomonas oryzae phage OP2 DNA, complete genome.	NC_007710.1	Viruses; Duplodnaviria; Heunggongvirae; Uroviricota;Caudoviricetes; Caudovirales; Myoviridae; Vidavervirus.	Unknown host	Unknown lab host	62	Myoviridae	Xanthomonas sp.	Bacteriophage
NC_022989	31080	Lactobacillus phage LL-Ku, complete genome.	NC_022989.1	Viruses; Duplodnaviria; Heunggongvirae; Uroviricota;Caudoviricetes; Caudovirales; Siphoviridae; Cequinquevirus.	Unknown host	Lactobacillus delbrueckii subsp. lactis strain LL78	51	Siphoviridae	Lactobacillus sp.	Bacteriophage
NC_029022	46895	Clostridium phage phiCT9441A, complete genome.	NC_029022.1	Viruses; Duplodnaviria; Heunggongvirae; Uroviricota;Caudoviricetes; Caudovirales; Myoviridae.	Clostridium tetani ATCC 9441	Unknown lab host	77	Myoviridae	Clostridium sp.	Bacteriophage
NC_031121	25908	Bacillus phage Aurora, complete genome.	NC_031121.1	Viruses; Duplodnaviria; Heunggongvirae; Uroviricota;Caudoviricetes; Caudovirales; Podoviridae; Picovirinae;unclassified Picovirinae.	Unknown host	Bacillus thuringiensis subspecies kurstaki	40	Podoviridae	Bacillus sp.	Bacteriophage
MN850570	40770	Escherichia phage mellemsur, complete genome.	MN850570.1	Viruses; Duplodnaviria; Heunggongvirae; Uroviricota;Caudoviricetes; Caudovirales; Autographiviridae; unclassifiedAutographiviridae.	Escherichia coli K-12 MG1655	Unknown lab host	48	Autographiviridae	Escherichia sp.	Bacteriophage
NC_021860	31090	Lactococcus phage jm2, complete genome.	NC_021860.1	Viruses; Duplodnaviria; Heunggongvirae; Uroviricota;Caudoviricetes; Caudovirales; Siphoviridae; Skunavirus;unclassified Skunavirus.	Unknown host	Unknown lab host	59	Siphoviridae	Lactococcus sp.	Bacteriophage
NC_001396	7308	Xanthomonas phage Cf1c, complete genome.	NC_001396.1	Viruses; Monodnaviria; Loebvirae; Hofneiviricota; Faserviricetes;Tubulavirales; Inoviridae.	Xanthomonas campestris	Unknown lab host	9	Inoviridae	Xanthomonas sp.	Bacteriophage
NC_027125	47142	Flavobacterium phage FCL-2, complete genome.	NC_027125.1	Viruses; Duplodnaviria; Heunggongvirae; Uroviricota;Caudoviricetes; Caudovirales; Myoviridae; Ficleduovirus;Flavobacterium virus FCL2.	Flavobacterium columnare B185	Unknown lab host	74	Myoviridae	Flavobacterium sp.	Bacteriophage
MH179479	47194	Aeromonas phage 85AhydR10PP, complete genome.	MH179479.1	Viruses; Duplodnaviria; Heunggongvirae; Uroviricota;Caudoviricetes; Caudovirales; Myoviridae.	Aeromonas hydrophila	Aeromonas hydrophila	80	Myoviridae	Aeromonas sp.	Bacteriophage
JX564242	31106	Lactococcus phage Q33, complete genome.	JX564242.1	Viruses; Duplodnaviria; Heunggongvirae; Uroviricota;Caudoviricetes; Caudovirales; Siphoviridae.	Lactococcus lactis P335	Unknown lab host	50	Siphoviridae	Lactococcus sp.	Bacteriophage
KX961631	26054	Bacillus phage QCM11, complete genome.	KX961631.1	Viruses; Duplodnaviria; Heunggongvirae; Uroviricota;Caudoviricetes; Caudovirales; Podoviridae; Picovirinae;unclassified Picovirinae.	Unknown host	Unknown lab host	41	Podoviridae	Bacillus sp.	Bacteriophage
MN082624	26061	Bacillus phage VioletteMad, complete genome.	MN082624.1	Viruses; Duplodnaviria; Heunggongvirae; Uroviricota;Caudoviricetes; Caudovirales; Podoviridae; Picovirinae;unclassified Picovirinae.	Unknown host	Bacillus thuringiensis kurstaki	46	Podoviridae	Bacillus sp.	Bacteriophage
MN549361	156878	Rhizobium phage RL2RES, complete genome.	MN549361.1	Viruses; Duplodnaviria; Heunggongvirae; Uroviricota;Caudoviricetes; Caudovirales; Ackermannviridae; unclassifiedAckermannviridae.	Rhizobium leguminosarum	Unknown lab host	261	Ackermannviridae	Rhizobium sp.	Bacteriophage
FQ482085	47279	Erwinia tasmaniensis phage phiEt88 complete genome.	FQ482085.1	Viruses; Duplodnaviria; Heunggongvirae; Uroviricota;Caudoviricetes; Caudovirales; Myoviridae.	Unknown host	Unknown lab host	68	Myoviridae	Erwinia sp.	Bacteriophage
MN882550	31118	Butyrivibrio virus Arawn, complete genome.	MN882550.2	Viruses; Duplodnaviria; Heunggongvirae; Uroviricota;Caudoviricetes; Caudovirales; Siphoviridae.	Butyrivibrio fibrisolvens DSM 3071	Unknown lab host	50	Siphoviridae	Butyrivibrio sp.	Bacteriophage
MK448230	47305	Klebsiella phage ST16-OXA48phi5.2, complete genome.	MK448230.1	Viruses; Duplodnaviria; Heunggongvirae; Uroviricota;Caudoviricetes; Caudovirales; Myoviridae.	Klebsiella pneumoniae ST16-OXA48	Unknown lab host	79	Myoviridae	Klebsiella sp.	Bacteriophage
MF448568	31123	Lactococcus phage 79201, complete genome.	MF448568.1	Viruses; Duplodnaviria; Heunggongvirae; Uroviricota;Caudoviricetes; Caudovirales; Siphoviridae; Skunavirus;unclassified Skunavirus.	Lactococcus lactis	Unknown lab host	53	Siphoviridae	Lactococcus sp.	Bacteriophage
KX455876	47331	Aeromonas phage Ahp2, complete genome.	KX455876.1	Viruses; Duplodnaviria; Heunggongvirae; Uroviricota;Caudoviricetes; Caudovirales; Myoviridae.	Aeromonas hydrophila AH300206	Unknown lab host	86	Myoviridae	Aeromonas sp.	Bacteriophage
NC_009604	47382	Burkholderia phage BcepNY3, complete genome.	NC_009604.1	Viruses; Duplodnaviria; Heunggongvirae; Uroviricota;Caudoviricetes; Caudovirales; Myoviridae; Vidavervirus.	Burkholderia cenocepacia HI2424	Unknown lab host	70	Myoviridae	Burkholderia sp.	Bacteriophage
NC_005886	47399	Burkholderia cenocepacia phage BcepB1A, complete genome.	NC_005886.2	Viruses; Duplodnaviria; Heunggongvirae; Uroviricota;Caudoviricetes; Caudovirales; Myoviridae.	Unknown host	Unknown lab host	73	Myoviridae	Burkholderia sp.	Bacteriophage
MN882554	31128	Butyrivibrio virus Idris, complete genome.	MN882554.2	Viruses; Duplodnaviria; Heunggongvirae; Uroviricota;Caudoviricetes; Caudovirales; Siphoviridae.	Butyrivibrio fibrisolvens DSM 3071	Unknown lab host	48	Siphoviridae	Butyrivibrio sp.	Bacteriophage
NC_041900	47405	Klebsiella phage vB_KpnM_KpV52, complete genome.	NC_041900.1	Viruses; Duplodnaviria; Heunggongvirae; Uroviricota;Caudoviricetes; Caudovirales; Myoviridae; Jedunavirus; Klebsiellavirus KpV80.	Klebsiella pneumoniae	Unknown lab host	75	Myoviridae	Klebsiella sp.	Bacteriophage
AB910602	7325	Xanthomonas phage XacF1 DNA, complete genome.	AB910602.1	Viruses; Monodnaviria; Loebvirae; Hofneiviricota; Faserviricetes;Tubulavirales; Inoviridae.	Xanthomonas axonopodis pv. citri	Unknown lab host	13	Inoviridae	Xanthomonas sp.	Bacteriophage
KT898133	47457	Aeromonas phage phiARM81ld, complete genome.	KT898133.1	Viruses; Duplodnaviria; Heunggongvirae; Uroviricota;Caudoviricetes; Caudovirales; Myoviridae.	Aeromonas sp. ARM81	Unknown lab host	61	Myoviridae	Aeromonas sp.	Bacteriophage
NC_042041	47760	Klebsiella phage vB_KpnM_KpV79, complete genome.	NC_042041.1	Viruses; Duplodnaviria; Heunggongvirae; Uroviricota;Caudoviricetes; Caudovirales; Myoviridae; Jedunavirus; Klebsiellavirus KpV52.	Klebsiella pneumoniae	Unknown lab host	75	Myoviridae	Klebsiella sp.	Bacteriophage
AM749121	31147	Streptococcus phage M102 complete genome.	AM749121.1	Viruses; Duplodnaviria; Heunggongvirae; Uroviricota;Caudoviricetes; Caudovirales; Siphoviridae.	Unknown host	Unknown lab host	41	Siphoviridae	Streptococcus sp.	Bacteriophage
MN218775	40792	Escherichia virus ECG4, complete genome.	MN218775.1	Viruses; Duplodnaviria; Heunggongvirae; Uroviricota;Caudoviricetes; Caudovirales; Autographiviridae; Studiervirinae;Teseptimavirus.	Escherichia coli	Unknown lab host	43	Autographiviridae	Escherichia sp.	Bacteriophage
MG197810	47797	Klebsiella phage 1611E-K2-1, complete genome.	MG197810.1	Viruses; Duplodnaviria; Heunggongvirae; Uroviricota;Caudoviricetes; Caudovirales; Myoviridae; Jedunavirus; unclassifiedJedunavirus.	Klebsiella pneumoniae	Unknown lab host	17	Myoviridae	Klebsiella sp.	Bacteriophage
MH179470	47828	Aeromonas phage 13AhydR10PP, complete genome.	MH179470.1	Viruses; Duplodnaviria; Heunggongvirae; Uroviricota;Caudoviricetes; Caudovirales; Myoviridae.	Aeromonas hydrophila	Aeromonas hydrophila	80	Myoviridae	Aeromonas sp.	Bacteriophage
MF974397	47866	Leptospira phage LE4, complete genome.	MF974397.1	Viruses; Duplodnaviria; Heunggongvirae; Uroviricota;Caudoviricetes; Caudovirales; Myoviridae.	Leptospira biflexa Patoc 1	Unknown lab host	81	Myoviridae	Leptospira sp.	Bacteriophage
KY290949	47977	Aeromonas phage Asp37, complete genome.	KY290949.1	Viruses; Duplodnaviria; Heunggongvirae; Uroviricota;Caudoviricetes; Caudovirales; Myoviridae.	Aeromonas salmonicida HER1098	Unknown lab host	83	Myoviridae	Aeromonas sp.	Bacteriophage
KP793122	31181	Lactococcus phage 936 group phage PhiL.6, complete genome.	KP793122.1	Viruses; Duplodnaviria; Heunggongvirae; Uroviricota;Caudoviricetes; Caudovirales; Siphoviridae; Skunavirus;unclassified Skunavirus.	Lactococcus lactis	Unknown lab host	59	Siphoviridae	Lactococcus sp.	Bacteriophage
NC_005342	48024	Burkholderia phage Bcep43, complete genome.	NC_005342.2	Viruses; Duplodnaviria; Heunggongvirae; Uroviricota;Caudoviricetes; Caudovirales; Myoviridae; Vidavervirus.	Burkholderia cepacia	Unknown lab host	65	Myoviridae	Burkholderia sp.	Bacteriophage
NC_009813	48172	Listeria phage B054, complete genome.	NC_009813.1	Viruses; Duplodnaviria; Heunggongvirae; Uroviricota;Caudoviricetes; Caudovirales; Myoviridae.	Listeria monocytogenes	Unknown lab host	80	Myoviridae	Listeria sp.	Bacteriophage
NC_005263	48177	Burkholderia phage Bcep1, complete genome.	NC_005263.2	Viruses; Duplodnaviria; Heunggongvirae; Uroviricota;Caudoviricetes; Caudovirales; Myoviridae; Vidavervirus.	Burkholderia cenocepacia	Unknown lab host	71	Myoviridae	Burkholderia sp.	Bacteriophage
MN096362	48201	Arthrobacter phage Vibaki, complete genome.	MN096362.1	Viruses; Duplodnaviria; Heunggongvirae; Uroviricota;Caudoviricetes; Caudovirales; Myoviridae.	Unknown host	Arthrobacter globiformis NRRL B-2979	78	Myoviridae	Arthrobacter sp.	Bacteriophage
NC_047911	48211	Faecalibacterium phage FP_Lagaffe, complete genome.	NC_047911.1	Viruses; Duplodnaviria; Heunggongvirae; Uroviricota;Caudoviricetes; Caudovirales; Myoviridae; Lagaffevirus;Faecalibacterium virus Lagaffe.	Faecalibacterium prausnitzii	Unknown lab host	65	Myoviridae	Faecalibacterium sp.	Bacteriophage
NC_027990	48211	Lactobacillus phage LBR48, complete genome.	NC_027990.1	Viruses; Duplodnaviria; Heunggongvirae; Uroviricota;Caudoviricetes; Caudovirales; Myoviridae; Anamdongvirus;Lactobacillus virus LBR48.	Unknown host	Unknown lab host	86	Myoviridae	Lactobacillus sp.	Bacteriophage
KX346241	31192	Lactococcus phage 3R07S, complete genome.	KX346241.1	Viruses; Duplodnaviria; Heunggongvirae; Uroviricota;Caudoviricetes; Caudovirales; Siphoviridae; Skunavirus;unclassified Skunavirus.	Lactococcus lactis subsp. cremoris	Unknown lab host	60	Siphoviridae	Lactococcus sp.	Bacteriophage
AF543311	48247	Burkholderia cepacia phage Bcep781, complete genome.	AF543311.2	Viruses; Duplodnaviria; Heunggongvirae; Uroviricota;Caudoviricetes; Caudovirales; Myoviridae; Vidavervirus.	Unknown host	Unknown lab host	66	Myoviridae	Burkholderia sp.	Bacteriophage
KY290952	48252	Aeromonas phage 32, complete genome.	KY290952.1	Viruses; Duplodnaviria; Heunggongvirae; Uroviricota;Caudoviricetes; Caudovirales; Myoviridae.	Aeromonas salmonicida HER1104	Unknown lab host	83	Myoviridae	Aeromonas sp.	Bacteriophage
MH341453	48286	Listeria phage PSU-VKH-LP041, complete genome.	MH341453.1	Viruses; Duplodnaviria; Heunggongvirae; Uroviricota;Caudoviricetes; Caudovirales; Myoviridae.	Listeria	Unknown lab host	81	Myoviridae	Listeria sp.	Bacteriophage
NC_047965	40822	Pseudomonas phage 22PfluR64PP, complete genome.	NC_047965.1	Viruses; Duplodnaviria; Heunggongvirae; Uroviricota;Caudoviricetes; Caudovirales; Autographiviridae; Studiervirinae;Pifdecavirus; Pseudomonas virus 22PfluR64PP.	Pseudomonas fluorescens	Pseudomonas fluorescens	53	Autographiviridae	Pseudomonas sp.	Bacteriophage
NC_028822	40829	Escherichia phage P483, complete genome.	NC_028822.1	Viruses; Duplodnaviria; Heunggongvirae; Uroviricota;Caudoviricetes; Caudovirales; Autographiviridae; Studiervirinae;Berlinvirus; Escherichia virus P483.	Escherichia coli DE48	Unknown lab host	45	Autographiviridae	Escherichia sp.	Bacteriophage
AP013491	31229	Uncultured Mediterranean phage uvMED DNA, complete genome, group	AP013491.1	Viruses; Duplodnaviria; Heunggongvirae; Uroviricota;Caudoviricetes; Caudovirales; Siphoviridae; environmental samples.	Unknown host	Unknown lab host	52	Siphoviridae	Unknown sp.	Bacteriophage
MK448564	8057	Streptococcus satellite phage Javan602, complete genome.	MK448564.1	Viruses; unclassified viruses; unclassified bacterial viruses.	Streptococcus thermophilus CNRZ1066	Unknown lab host	14	Unclassified family	Streptococcus sp.	Bacteriophage
MF974396	48288	Leptospira phage LE3, complete genome.	MF974396.1	Viruses; Duplodnaviria; Heunggongvirae; Uroviricota;Caudoviricetes; Caudovirales; Myoviridae.	Leptospira biflexa Patoc 1	Unknown lab host	83	Myoviridae	Leptospira sp.	Bacteriophage
MK728824	112472	Salmonella phage Seabear, complete genome.	MK728824.1	Viruses; Duplodnaviria; Heunggongvirae; Uroviricota;Caudoviricetes; Caudovirales; Demerecviridae; Markadamsvirinae;Epseptimavirus; unclassified Epseptimavirus.	Salmonella enterica subsp. enterica serovar Typhimurium	Unknown lab host	178	Demerecviridae	Salmonella sp.	Bacteriophage
MT074459	112477	Salmonella phage bastian, complete genome.	MT074459.1	Viruses; Duplodnaviria; Heunggongvirae; Uroviricota;Caudoviricetes; Caudovirales; Demerecviridae; Markadamsvirinae;Epseptimavirus; unclassified Epseptimavirus.	Salmonella enterica subsp. enterica serovar Enteritidis PT1	Unknown lab host	167	Demerecviridae	Salmonella sp.	Bacteriophage
MT074460	112486	Salmonella phage bux, complete genome.	MT074460.1	Viruses; Duplodnaviria; Heunggongvirae; Uroviricota;Caudoviricetes; Caudovirales; Demerecviridae; Markadamsvirinae;Epseptimavirus; unclassified Epseptimavirus.	Salmonella enterica subsp. enterica serovar Enteritidis PT1	Unknown lab host	160	Demerecviridae	Salmonella sp.	Bacteriophage
NC_048149	112496	Salmonella phage 1-23, complete genome.	NC_048149.1	Viruses; Duplodnaviria; Heunggongvirae; Uroviricota;Caudoviricetes; Caudovirales; Demerecviridae; Markadamsvirinae;Epseptimavirus; Salmonella virus 123.	Salmonella sp.	Unknown lab host	162	Demerecviridae	Salmonella sp.	Bacteriophage
MH179471	48335	Aeromonas phage 14AhydR10PP, complete genome.	MH179471.1	Viruses; Duplodnaviria; Heunggongvirae; Uroviricota;Caudoviricetes; Caudovirales; Myoviridae.	Aeromonas hydrophila	Aeromonas hydrophila	82	Myoviridae	Aeromonas sp.	Bacteriophage
NC_019421	48396	Clostridium phage phiMMP02, complete genome.	NC_019421.1	Viruses; Duplodnaviria; Heunggongvirae; Uroviricota;Caudoviricetes; Caudovirales; Myoviridae; Lubbockvirus;unclassified Lubbockvirus.	Clostridium difficile	Unknown lab host	76	Myoviridae	Clostridium sp.	Bacteriophage
NC_019522	48454	Pectobacterium phage ZF40, complete genome.	NC_019522.1	Viruses; Duplodnaviria; Heunggongvirae; Uroviricota;Caudoviricetes; Caudovirales; Myoviridae.	Pectobacterium carotovorum	Unknown lab host	68	Myoviridae	Pectobacterium sp.	Bacteriophage
KY979240	48565	Flavobacterium phage V157, complete genome.	KY979240.1	Viruses; Duplodnaviria; Heunggongvirae; Uroviricota;Caudoviricetes; Caudovirales; Myoviridae; Ficleduovirus;unclassified Ficleduovirus.	Flavobacterium columnare	Unknown lab host	78	Myoviridae	Flavobacterium sp.	Bacteriophage
MK443265	48656	Pseudomonas phage JHP, complete genome.	MK443265.1	Viruses; Duplodnaviria; Heunggongvirae; Uroviricota;Caudoviricetes; Caudovirales; Myoviridae; Pakpunavirus;unclassified Pakpunavirus.	Pseudomonas aeruginosa	Unknown lab host	84	Myoviridae	Pseudomonas sp.	Bacteriophage
NC_044940	48659	Pectobacterium phage PEAT2, complete genome.	NC_044940.1	Viruses; Duplodnaviria; Heunggongvirae; Uroviricota;Caudoviricetes; Caudovirales; Myoviridae; Peatvirus;Pectinobacterium virus PEAT2.	Unknown host	Unknown lab host	55	Myoviridae	Pectobacterium sp.	Bacteriophage
KY853667	8280	Xanthomonas phage Xf409, complete genome.	KY853667.1	Viruses; Monodnaviria; Loebvirae; Hofneiviricota; Faserviricetes;Tubulavirales; Inoviridae; unclassified Inoviridae.	Xanthomonas oryzae pv. oryzicola	Unknown lab host	14	Inoviridae	Xanthomonas sp.	Bacteriophage
NC_020204	48814	Klebsiella phage JD001, complete genome.	NC_020204.1	Viruses; Duplodnaviria; Heunggongvirae; Uroviricota;Caudoviricetes; Caudovirales; Myoviridae; Jedunavirus; Klebsiellavirus JD001.	Klebsiella pneumoniae JDM777	Unknown lab host	68	Myoviridae	Klebsiella sp.	Bacteriophage
KY979242	49099	Flavobacterium phage V182, complete genome.	KY979242.1	Viruses; Duplodnaviria; Heunggongvirae; Uroviricota;Caudoviricetes; Caudovirales; Myoviridae; Ficleduovirus;unclassified Ficleduovirus.	Flavobacterium columnare	Unknown lab host	79	Myoviridae	Flavobacterium sp.	Bacteriophage
AP013494	31247	Uncultured Mediterranean phage uvMED DNA, complete genome, group	AP013494.1	Viruses; Duplodnaviria; Heunggongvirae; Uroviricota;Caudoviricetes; Caudovirales; Siphoviridae; environmental samples.	Unknown host	Unknown lab host	52	Siphoviridae	Unknown sp.	Bacteriophage
MN689778	49169	Klebsiella phage vB_KpnM_15-38_KLPPOU148, complete genome.	MN689778.1	Viruses; Duplodnaviria; Heunggongvirae; Uroviricota;Caudoviricetes; Caudovirales; Myoviridae; Jedunavirus; unclassifiedJedunavirus.	Klebsiella pneumoniae 15-38	Unknown lab host	72	Myoviridae	Klebsiella sp.	Bacteriophage
FN391954	31276	Streptococcus phage PH10, complete genome.	FN391954.1	Viruses; Duplodnaviria; Heunggongvirae; Uroviricota;Caudoviricetes; Caudovirales; Siphoviridae.	Streptococcus oralis	Unknown lab host	54	Siphoviridae	Streptococcus sp.	Bacteriophage
NC_019930	49219	Tetrasphaera phage TJE1, complete genome.	NC_019930.1	Viruses; Duplodnaviria; Heunggongvirae; Uroviricota;Caudoviricetes; Caudovirales; Myoviridae; Tijeunavirus;Tetrasphaera virus TJE1.	Tetrasphaera jenkinsii	Unknown lab host	66	Myoviridae	Tetrasphaera sp.	Bacteriophage
LN681539	49316	Clostridium phage phiCD505, complete genome.	LN681539.1	Viruses; Duplodnaviria; Heunggongvirae; Uroviricota;Caudoviricetes; Caudovirales; Myoviridae; Lubbockvirus;unclassified Lubbockvirus.	Clostridium difficile	Unknown lab host	76	Myoviridae	Clostridium sp.	Bacteriophage
NC_019544	49335	Deep-sea thermophilic phage D6E, complete genome.	NC_019544.1	Viruses; Duplodnaviria; Heunggongvirae; Uroviricota;Caudoviricetes; Caudovirales; Myoviridae.	Unknown host	Unknown lab host	49	Myoviridae	Unknown sp.	Bacteriophage
MK521906	49370	Klebsiella phage vB_KpnM_FZ14, complete genome.	MK521906.1	Viruses; Duplodnaviria; Heunggongvirae; Uroviricota;Caudoviricetes; Caudovirales; Myoviridae; Jedunavirus; unclassifiedJedunavirus.	Klebsiella pneumoniae	Unknown lab host	35	Myoviridae	Klebsiella sp.	Bacteriophage
NC_041931	49419	Arthrobacter phage Jawnski, complete genome.	NC_041931.1	Viruses; Duplodnaviria; Heunggongvirae; Uroviricota;Caudoviricetes; Caudovirales; Myoviridae; Marthavirus.	Unknown host	Arthrobacter sp. ATCC 21022	73	Myoviridae	Arthrobacter sp.	Bacteriophage
MK685667	49482	Klebsiella phage vB_KpnM_IME346, complete genome.	MK685667.1	Viruses; Duplodnaviria; Heunggongvirae; Uroviricota;Caudoviricetes; Caudovirales; Myoviridae; Jedunavirus; unclassifiedJedunavirus.	Unknown host	Unknown lab host	79	Myoviridae	Klebsiella sp.	Bacteriophage
MG065687	48078	UNVERIFIED: Campylobacter phage A136, complete genome.	MG065687.1	Viruses; Duplodnaviria; Heunggongvirae; Uroviricota;Caudoviricetes; Caudovirales; Drexlerviridae; Tunavirinae;unclassified Tunavirinae.	Campylobacter jejuni	Unknown lab host	0	Drexlerviridae	Campylobacter sp.	Bacteriophage
NC_047910	49573	Faecalibacterium phage FP_Epona, complete genome.	NC_047910.1	Viruses; Duplodnaviria; Heunggongvirae; Uroviricota;Caudoviricetes; Caudovirales; Myoviridae; Eponavirus;Faecalibacterium virus Epona.	Faecalibacterium prausnitzii	Unknown lab host	76	Myoviridae	Faecalibacterium sp.	Bacteriophage
NC_048088	48195	Cronobacter phage CS01, complete genome.	NC_048088.1	Viruses; Duplodnaviria; Heunggongvirae; Uroviricota;Caudoviricetes; Caudovirales; Drexlerviridae; Tunavirinae;unclassified Tunavirinae.	Cronobacter sakazakii NCTC 11467	Unknown lab host	75	Drexlerviridae	Cronobacter sp.	Bacteriophage
NC_047847	48262	Shigella phage Sd1, complete genome.	NC_047847.1	Viruses; Duplodnaviria; Heunggongvirae; Uroviricota;Caudoviricetes; Caudovirales; Drexlerviridae; Rogunavirinae;Wilsonroadvirus; Shigella virus Sd1.	Shigella dysenteriae, Escherichia coli B	Unknown lab host	73	Drexlerviridae	Shigella sp.	Bacteriophage
MT210154	39980	Xanthomonas phage PPDBI, complete genome.	MT210154.1	Viruses; Duplodnaviria; Heunggongvirae; Uroviricota;Caudoviricetes; Caudovirales; Podoviridae.	Xanthomonas campestris pv. campestris strain Ram	Unknown lab host	69	Podoviridae	Xanthomonas sp.	Bacteriophage
MN850600	48613	Escherichia phage haarsle, complete genome.	MN850600.1	Viruses; Duplodnaviria; Heunggongvirae; Uroviricota;Caudoviricetes; Caudovirales; Drexlerviridae; Tempevirinae;Hanrivervirus; unclassified Hanrivervirus.	Escherichia coli K-12 MG1655	Unknown lab host	74	Drexlerviridae	Escherichia sp.	Bacteriophage
MK798142	49744	Pantoea phage vB_PagM_AAM22, complete genome.	MK798142.1	Viruses; Duplodnaviria; Heunggongvirae; Uroviricota;Caudoviricetes; Caudovirales; Myoviridae.	Pantoea agglomerans AUR	Unknown lab host	96	Myoviridae	Pantoea sp.	Bacteriophage
NC_041999	49797	Arthrobacter phage Beans, complete genome.	NC_041999.1	Viruses; Duplodnaviria; Heunggongvirae; Uroviricota;Caudoviricetes; Caudovirales; Myoviridae; Marthavirus; Arthrobactervirus Beans.	Unknown host	Arthrobacter sp. ATCC 21022	73	Myoviridae	Arthrobacter sp.	Bacteriophage
NC_042014	49808	Arthrobacter phage Piccoletto, complete genome.	NC_042014.1	Viruses; Duplodnaviria; Heunggongvirae; Uroviricota;Caudoviricetes; Caudovirales; Myoviridae; Marthavirus; Arthrobactervirus Piccoletto.	Unknown host	Arthrobacter sp. ATCC 21022	74	Myoviridae	Arthrobacter sp.	Bacteriophage
NC_028774	48754	Klebsiella phage Sushi, complete genome.	NC_028774.1	Viruses; Duplodnaviria; Heunggongvirae; Uroviricota;Caudoviricetes; Caudovirales; Drexlerviridae; Webervirus.	Klebsiella pneumoniae	Unknown lab host	76	Drexlerviridae	Klebsiella sp.	Bacteriophage
KX228399	49822	Clostridium phage CDKM9, complete genome.	KX228399.1	Viruses; Duplodnaviria; Heunggongvirae; Uroviricota;Caudoviricetes; Caudovirales; Myoviridae; Lubbockvirus;unclassified Lubbockvirus.	Clostridium difficile strain CD105HE1 ribotype 076	Unknown lab host	75	Myoviridae	Clostridium sp.	Bacteriophage
MK798144	49935	Pantoea phage vB_PagM_PSKM, complete genome.	MK798144.1	Viruses; Duplodnaviria; Heunggongvirae; Uroviricota;Caudoviricetes; Caudovirales; Myoviridae.	Pantoea agglomerans ARC	Unknown lab host	82	Myoviridae	Pantoea sp.	Bacteriophage
MN617773	49948	Yersinia phage vB_Yen_X1, complete genome.	MN617773.1	Viruses; Duplodnaviria; Heunggongvirae; Uroviricota;Caudoviricetes; Caudovirales; Myoviridae.	Yersinia enterocolitica ATCC 23715	Unknown lab host	88	Myoviridae	Yersinia sp.	Bacteriophage
AP013449	31277	Uncultured Mediterranean phage uvMED DNA, complete genome, group	AP013449.1	Viruses; Duplodnaviria; Heunggongvirae; Uroviricota;Caudoviricetes; Caudovirales; Siphoviridae; environmental samples.	Unknown host	Unknown lab host	41	Siphoviridae	Unknown sp.	Bacteriophage
MF377442	49976	Arthrobacter phage Franzy, complete genome.	MF377442.1	Viruses; Duplodnaviria; Heunggongvirae; Uroviricota;Caudoviricetes; Caudovirales; Myoviridae; Marthavirus; unclassifiedMarthavirus.	Unknown host	Arthrobacter sp. ATCC 21022	72	Myoviridae	Arthrobacter sp.	Bacteriophage
KU595434	41865	Xanthomonas phage f29-Xaj, complete genome.	KU595434.1	Viruses; Duplodnaviria; Heunggongvirae; Uroviricota;Caudoviricetes; Caudovirales; Siphoviridae; Guernseyvirinae;Jerseyvirus; unclassified Jerseyvirus.	Xanthomonas arboricola pv. juglandis X-J303	Unknown lab host	61	Siphoviridae	Xanthomonas sp.	Bacteriophage
NC_047801	40844	Pectobacterium phage PP47, complete genome.	NC_047801.1	Viruses; Duplodnaviria; Heunggongvirae; Uroviricota;Caudoviricetes; Caudovirales; Autographiviridae; Studiervirinae;Pektosvirus; Pectobacterium virus PP47.	Pectobacterium carotovorum subsp. carotovorum PB38	Unknown lab host	53	Autographiviridae	Pectobacterium sp.	Bacteriophage
NC_042003	40879	Acinetobacter phage vB_AbaP_B1, complete genome.	NC_042003.1	Viruses; Duplodnaviria; Heunggongvirae; Uroviricota;Caudoviricetes; Caudovirales; Autographiviridae; Beijerinckvirinae;Friunavirus; unclassified Friunavirus.	Acinetobacter baumannii	Unknown lab host	51	Autographiviridae	Acinetobacter sp.	Bacteriophage
NC_019928	26215	Helicobacter phage KHP30 DNA, complete genome.	NC_019928.1	Viruses; Duplodnaviria; Heunggongvirae; Uroviricota;Caudoviricetes; Caudovirales; Podoviridae; Schmidvirus.	Helicobacter pylori strain 3401	Unknown lab host	30	Podoviridae	Helicobacter sp.	Bacteriophage
MK798143	49990	Pantoea phage vB_PagM_AAM37, complete genome.	MK798143.1	Viruses; Duplodnaviria; Heunggongvirae; Uroviricota;Caudoviricetes; Caudovirales; Myoviridae.	Pantoea agglomerans AUR	Unknown lab host	86	Myoviridae	Pantoea sp.	Bacteriophage
MK291445	50161	Paracoccus phage vB_PyeM_Pyei1, complete genome.	MK291445.1	Viruses; Duplodnaviria; Heunggongvirae; Uroviricota;Caudoviricetes; Caudovirales; Myoviridae.	Paracoccus yeei CCUG 32053	Unknown lab host	75	Myoviridae	Paracoccus sp.	Bacteriophage
MK618657	48790	Klebsiella phage Sanco, complete genome.	MK618657.1	Viruses; Duplodnaviria; Heunggongvirae; Uroviricota;Caudoviricetes; Caudovirales; Drexlerviridae; Webervirus;unclassified Webervirus.	Klebsiella pneumoniae	Unknown lab host	77	Drexlerviridae	Klebsiella sp.	Bacteriophage
KT160311	50364	Vibrio phage H188, complete genome.	KT160311.1	Viruses; Duplodnaviria; Heunggongvirae; Uroviricota;Caudoviricetes; Caudovirales; Myoviridae.	Vibrio kanaloae	Unknown lab host	76	Myoviridae	Vibrio sp.	Bacteriophage
KY206887	50401	Clostridium phage Clo-PEP-1, complete genome.	KY206887.1	Viruses; Duplodnaviria; Heunggongvirae; Uroviricota;Caudoviricetes; Caudovirales; Myoviridae.	Unknown host	Clostridium perfringens i-1	69	Myoviridae	Clostridium sp.	Bacteriophage
NC_048142	40898	Acinetobacter phage AbKT21phiIII, complete genome.	NC_048142.1	Viruses; Duplodnaviria; Heunggongvirae; Uroviricota;Caudoviricetes; Caudovirales; Autographiviridae; Beijerinckvirinae;Friunavirus; unclassified Friunavirus.	Acinetobacter baumannii	Unknown lab host	42	Autographiviridae	Acinetobacter sp.	Bacteriophage
MH892372	31283	Streptococcus phage SW26, complete genome.	MH892372.1	Viruses; Duplodnaviria; Heunggongvirae; Uroviricota;Caudoviricetes; Caudovirales; Siphoviridae.	Streptococcus thermophilus	Unknown lab host	44	Siphoviridae	Streptococcus sp.	Bacteriophage
KX228400	50605	Clostridium phage CDKM15, complete genome.	KX228400.1	Viruses; Duplodnaviria; Heunggongvirae; Uroviricota;Caudoviricetes; Caudovirales; Myoviridae; Lubbockvirus;unclassified Lubbockvirus.	Clostridium difficile strain CD105HE1 ribotype 076	Unknown lab host	79	Myoviridae	Clostridium sp.	Bacteriophage
MF893271	50753	Lysinibacillus phage vB_LspM-01, complete genome.	MF893271.1	Viruses; Duplodnaviria; Heunggongvirae; Uroviricota;Caudoviricetes; Caudovirales; Myoviridae.	Lysinibacillus sphaericus C3-41	Unknown lab host	84	Myoviridae	Lysinibacillus sp.	Bacteriophage
MK213796	48836	Escherichia phage T1, complete genome.	MK213796.1	Viruses; Duplodnaviria; Heunggongvirae; Uroviricota;Caudoviricetes; Caudovirales; Drexlerviridae; Tunavirinae;Tunavirus.	Escherichia coli ATCC 11303	Unknown lab host	75	Drexlerviridae	Escherichia sp.	Bacteriophage
MN183279	50782	Arthrobacter phage Zartrosa, complete genome.	MN183279.1	Viruses; Duplodnaviria; Heunggongvirae; Uroviricota;Caudoviricetes; Caudovirales; Myoviridae; Marthavirus; unclassifiedMarthavirus.	Unknown host	Arthrobacter sp. ATCC 21022	79	Myoviridae	Arthrobacter sp.	Bacteriophage
MT114161	50789	Arthrobacter phage JKerns, complete genome.	MT114161.1	Viruses; Duplodnaviria; Heunggongvirae; Uroviricota;Caudoviricetes; Caudovirales; Myoviridae; Marthavirus; unclassifiedMarthavirus.	Unknown host	Arthrobacter sp. ATCC 21022	76	Myoviridae	Arthrobacter sp.	Bacteriophage
NC_041933	50909	Arthrobacter phage Sonny, complete genome.	NC_041933.1	Viruses; Duplodnaviria; Heunggongvirae; Uroviricota;Caudoviricetes; Caudovirales; Myoviridae; Marthavirus.	Unknown host	Arthrobacter sp. ATCC 21022	77	Myoviridae	Arthrobacter sp.	Bacteriophage
NC_042015	50930	Arthrobacter phage Shade, complete genome.	NC_042015.1	Viruses; Duplodnaviria; Heunggongvirae; Uroviricota;Caudoviricetes; Caudovirales; Myoviridae; Marthavirus; Arthrobactervirus Shade.	Unknown host	Arthrobacter sp. ATCC 21022	77	Myoviridae	Arthrobacter sp.	Bacteriophage
NC_047997	40914	Pseudomonas phage PFP1, complete genome.	NC_047997.1	Viruses; Duplodnaviria; Heunggongvirae; Uroviricota;Caudoviricetes; Caudovirales; Autographiviridae; Studiervirinae;Pifdecavirus; Pseudomonas virus PFP1.	Pseudomonas fluorescens	Unknown lab host	45	Autographiviridae	Pseudomonas sp.	Bacteriophage
MN090155	48939	Escherichia phage vB_EcoS_PHB17, complete genome.	MN090155.1	Viruses; Duplodnaviria; Heunggongvirae; Uroviricota;Caudoviricetes; Caudovirales; Drexlerviridae; Tunavirinae;unclassified Tunavirinae.	Escherichia coli	Unknown lab host	85	Drexlerviridae	Escherichia sp.	Bacteriophage
NC_028760	49037	Klebsiella phage KLPN1, complete genome.	NC_028760.1	Viruses; Duplodnaviria; Heunggongvirae; Uroviricota;Caudoviricetes; Caudovirales; Drexlerviridae; Webervirus.	Unknown host	Klebsiella pneumoniae subsp. pneumoniae L4-FAA5 (capsular type K2)	72	Drexlerviridae	Klebsiella sp.	Bacteriophage
NC_011398	50930	Clostridium phage phiCD27, complete genome.	NC_011398.1	Viruses; Duplodnaviria; Heunggongvirae; Uroviricota;Caudoviricetes; Caudovirales; Myoviridae; Lubbockvirus.	Clostridium difficile	Unknown lab host	75	Myoviridae	Clostridium sp.	Bacteriophage
MK931445	49045	Klebsiella phage Shelby, complete genome.	MK931445.1	Viruses; Duplodnaviria; Heunggongvirae; Uroviricota;Caudoviricetes; Caudovirales; Drexlerviridae; Webervirus;unclassified Webervirus.	Klebsiella pneumoniae	Klebsiella pneumoniae 1776	78	Drexlerviridae	Klebsiella sp.	Bacteriophage
MK568062	50936	Salmonella phage LSE7621, complete genome.	MK568062.1	Viruses; Duplodnaviria; Heunggongvirae; Uroviricota;Caudoviricetes; Caudovirales; Myoviridae.	Salmonella enterica serovar Enteritidis ATCC13076	Unknown lab host	72	Myoviridae	Salmonella sp.	Bacteriophage
NC_047828	49088	Escherichia phage vB_EcoS_SH2, complete genome.	NC_047828.1	Viruses; Duplodnaviria; Heunggongvirae; Uroviricota;Caudoviricetes; Caudovirales; Drexlerviridae; Tunavirinae;Tunavirus; Escherichia virus SH2.	Escherichia coli MC1061	Escherichia coli K12 MG1655	80	Drexlerviridae	Escherichia sp.	Bacteriophage
KU160668	50999	Arthrobacter phage TaeYoung, complete genome.	KU160668.1	Viruses; Duplodnaviria; Heunggongvirae; Uroviricota;Caudoviricetes; Caudovirales; Myoviridae; Marthavirus; unclassifiedMarthavirus.	Unknown host	Arthrobacter sp. ATCC 21022	78	Myoviridae	Arthrobacter sp.	Bacteriophage
NC_047841	49090	Klebsiella phage KPN N141, complete genome.	NC_047841.1	Viruses; Duplodnaviria; Heunggongvirae; Uroviricota;Caudoviricetes; Caudovirales; Drexlerviridae; Webervirus;Klebsiella virus KPN N141.	Klebsiella pneumoniae YMC16/01/N141	Unknown lab host	76	Drexlerviridae	Klebsiella sp.	Bacteriophage
MG214764	4360	Citromicrobium phage vB_Cib_ssDNA_P1, complete genome.	MG214764.1	Viruses; Monodnaviria; Sangervirae; Phixviricota;Malgrandaviricetes; Petitvirales; Microviridae; unclassifiedMicroviridae.	Citromicrobium sp. RCC1878	Unknown lab host	6	Microviridae	Citromicrobium sp.	Bacteriophage
MH825703	51025	Arthrobacter phage LeeroyJ, complete genome.	MH825703.1	Viruses; Duplodnaviria; Heunggongvirae; Uroviricota;Caudoviricetes; Caudovirales; Myoviridae; Marthavirus; unclassifiedMarthavirus.	Unknown host	Arthrobacter sp. ATCC 21022	79	Myoviridae	Arthrobacter sp.	Bacteriophage
NC_041932	51027	Arthrobacter phage Martha, complete genome.	NC_041932.1	Viruses; Duplodnaviria; Heunggongvirae; Uroviricota;Caudoviricetes; Caudovirales; Myoviridae; Marthavirus.	Unknown host	Arthrobacter sp. ATCC 21022	77	Myoviridae	Arthrobacter sp.	Bacteriophage
NC_048143	49106	Klebsiella phage KpKT21phi1, complete genome.	NC_048143.1	Viruses; Duplodnaviria; Heunggongvirae; Uroviricota;Caudoviricetes; Caudovirales; Drexlerviridae; Webervirus;Klebsiella virus KpKT21phi1.	Klebsiella pneumoniae	Unknown lab host	76	Drexlerviridae	Klebsiella sp.	Bacteriophage
MK919479	51091	Arthrobacter phage Grekaycon, complete genome.	MK919479.1	Viruses; Duplodnaviria; Heunggongvirae; Uroviricota;Caudoviricetes; Caudovirales; Myoviridae; Marthavirus; unclassifiedMarthavirus.	Unknown host	Arthrobacter sp. ATCC 21022	78	Myoviridae	Arthrobacter sp.	Bacteriophage
MF377441	51138	Arthrobacter phage Timinator, complete genome.	MF377441.1	Viruses; Duplodnaviria; Heunggongvirae; Uroviricota;Caudoviricetes; Caudovirales; Myoviridae; Marthavirus; unclassifiedMarthavirus.	Unknown host	Arthrobacter sp. ATCC 21022	79	Myoviridae	Arthrobacter sp.	Bacteriophage
MN183283	51178	Arthrobacter phage BossLady, complete genome.	MN183283.1	Viruses; Duplodnaviria; Heunggongvirae; Uroviricota;Caudoviricetes; Caudovirales; Myoviridae; Marthavirus; unclassifiedMarthavirus.	Unknown host	Arthrobacter sp. ATCC 21022	79	Myoviridae	Arthrobacter sp.	Bacteriophage
NC_047922	40923	Pseudomonas phage Henninger, complete genome.	NC_047922.1	Viruses; Duplodnaviria; Heunggongvirae; Uroviricota;Caudoviricetes; Caudovirales; Autographiviridae; Studiervirinae;Ghunavirus; Pseudomonas virus Henninger.	Pseudomonas sp. CTX2	Unknown lab host	52	Autographiviridae	Pseudomonas sp.	Bacteriophage
NC_019509	49116	Cronobacter phage ESP2949-1, complete genome.	NC_019509.1	Viruses; Duplodnaviria; Heunggongvirae; Uroviricota;Caudoviricetes; Caudovirales; Drexlerviridae; Tunavirinae.	Cronobacter sakazakii ATCC29544	Unknown lab host	45	Drexlerviridae	Cronobacter sp.	Bacteriophage
NC_031252	51290	Arthrobacter phage BarretLemon, complete genome.	NC_031252.1	Viruses; Duplodnaviria; Heunggongvirae; Uroviricota;Caudoviricetes; Caudovirales; Myoviridae; Marthavirus; Arthrobactervirus BarretLemon.	Unknown host	Arthrobacter sp. ATCC 21022	79	Myoviridae	Arthrobacter sp.	Bacteriophage
KR093627	31332	Moraxella phage Mcat3, complete genome.	KR093627.1	Viruses; Duplodnaviria; Heunggongvirae; Uroviricota;Caudoviricetes; Caudovirales; Siphoviridae.	Moraxella catarrhalis	Unknown lab host	40	Siphoviridae	Moraxella sp.	Bacteriophage
MK284527	26357	Bacillus phage DK2, complete genome.	MK284527.1	Viruses; Duplodnaviria; Heunggongvirae; Uroviricota;Caudoviricetes; Caudovirales; Podoviridae; Picovirinae;unclassified Picovirinae.	Bacillus cereus	Unknown lab host	45	Podoviridae	Bacillus sp.	Bacteriophage
MT310895	51319	Arthrobacter phage StevieBAY, complete genome.	MT310895.1	Viruses; Duplodnaviria; Heunggongvirae; Uroviricota;Caudoviricetes; Caudovirales; Myoviridae; Marthavirus; unclassifiedMarthavirus.	Unknown host	Arthrobacter sp. ATCC 21022	79	Myoviridae	Arthrobacter sp.	Bacteriophage
NC_031026	49167	Salmonella phage phSE-2, complete genome.	NC_031026.1	Viruses; Duplodnaviria; Heunggongvirae; Uroviricota;Caudoviricetes; Caudovirales; Drexlerviridae; Tempevirinae;Tlsvirus; unclassified Tlsvirus.	Salmonella typhimurium ATCC 13111	Unknown lab host	83	Drexlerviridae	Salmonella sp.	Bacteriophage
MF189176	51347	Arthrobacter phage Jordan, complete genome.	MF189176.1	Viruses; Duplodnaviria; Heunggongvirae; Uroviricota;Caudoviricetes; Caudovirales; Myoviridae; Marthavirus; unclassifiedMarthavirus.	Unknown host	Arthrobacter sp. ATCC 21022	78	Myoviridae	Arthrobacter sp.	Bacteriophage
KX965989	51606	Aeribacillus phage AP45, complete genome.	KX965989.1	Viruses; Duplodnaviria; Heunggongvirae; Uroviricota;Caudoviricetes; Caudovirales; Myoviridae.	Aeribacillus pallidus	Unknown lab host	73	Myoviridae	Aeribacillus sp.	Bacteriophage
NC_028679	40938	Acinetobacter phage vB_AbaP_PD-AB9, complete genome.	NC_028679.1	Viruses; Duplodnaviria; Heunggongvirae; Uroviricota;Caudoviricetes; Caudovirales; Autographiviridae; Beijerinckvirinae;Friunavirus.	Acinetobacter baumannii	Unknown lab host	48	Autographiviridae	Acinetobacter sp.	Bacteriophage
KY575286	49170	UNVERIFIED: Klebsiella phage SH-Kp 160016, complete genome.	KY575286.1	Viruses; Duplodnaviria; Heunggongvirae; Uroviricota;Caudoviricetes; Caudovirales; Drexlerviridae; Webervirus;unclassified Webervirus.	Klebsiella pneumoniae	Unknown lab host	0	Drexlerviridae	Klebsiella sp.	Bacteriophage
MH673674	51843	Thermus phage phiMa, complete genome.	MH673674.1	Viruses; Duplodnaviria; Heunggongvirae; Uroviricota;Caudoviricetes; Caudovirales; Myoviridae.	Thermus thermophilus HB8	Unknown lab host	61	Myoviridae	Thermus sp.	Bacteriophage
NC_029050	51896	Salmonella phage 21, complete genome.	NC_029050.1	Viruses; Duplodnaviria; Heunggongvirae; Uroviricota;Caudoviricetes; Caudovirales; Myoviridae.	Unknown host	Salmonella paratyphi A	104	Myoviridae	Salmonella sp.	Bacteriophage
MK672805	51907	Vibrio phage Va_PF430-3_p42, complete genome.	MK672805.1	Viruses; Duplodnaviria; Heunggongvirae; Uroviricota;Caudoviricetes; Caudovirales; Myoviridae.	Vibrio anguillarum strain PF430-3	Unknown lab host	64	Myoviridae	Vibrio sp.	Bacteriophage
MN850594	52092	Escherichia phage flopper, complete genome.	MN850594.1	Viruses; Duplodnaviria; Heunggongvirae; Uroviricota;Caudoviricetes; Caudovirales; Myoviridae.	Escherichia coli K-12 MG1655	Unknown lab host	72	Myoviridae	Escherichia sp.	Bacteriophage
MN734436	52229	Aminobacter phage Erebus, complete genome.	MN734436.1	Viruses; Duplodnaviria; Heunggongvirae; Uroviricota;Caudoviricetes; Caudovirales; Myoviridae.	Aminobacter sp. MSH1	Unknown lab host	90	Myoviridae	Aminobacter sp.	Bacteriophage
MK448842	31374	Streptococcus phage Javan110, complete genome.	MK448842.1	Viruses; Duplodnaviria; Heunggongvirae; Uroviricota;Caudoviricetes; Caudovirales; Siphoviridae.	Streptococcus constellatus KCOM_1650	Unknown lab host	49	Siphoviridae	Streptococcus sp.	Bacteriophage
LN681542	52261	Clostridium phage phiMMP03, complete genome.	LN681542.1	Viruses; Duplodnaviria; Heunggongvirae; Uroviricota;Caudoviricetes; Caudovirales; Myoviridae; Lubbockvirus;unclassified Lubbockvirus.	Clostridium difficile	Unknown lab host	93	Myoviridae	Clostridium sp.	Bacteriophage
KU052037	52291	Escherichia phage Rac-SA53, complete genome.	KU052037.1	Viruses; Duplodnaviria; Heunggongvirae; Uroviricota;Caudoviricetes; Caudovirales; Myoviridae.	Escherichia coli SA53	Unknown lab host	70	Myoviridae	Escherichia sp.	Bacteriophage
KX015771	49178	Salmonella phage phSE-5, complete genome.	KX015771.1	Viruses; Duplodnaviria; Heunggongvirae; Uroviricota;Caudoviricetes; Caudovirales; Drexlerviridae; Tempevirinae;Tlsvirus; unclassified Tlsvirus.	Salmonella typhimurium ATCC 13111	Unknown lab host	83	Drexlerviridae	Salmonella sp.	Bacteriophage
MN045229	52329	Escherichia phage Mangalitsa, complete genome.	MN045229.1	Viruses; Duplodnaviria; Heunggongvirae; Uroviricota;Caudoviricetes; Caudovirales; Myoviridae.	Escherichia coli	Escherichia coli ATCC 23545	82	Myoviridae	Escherichia sp.	Bacteriophage
NC_015719	40940	Enterobacteria phage K30, complete genome.	NC_015719.1	Viruses; Duplodnaviria; Heunggongvirae; Uroviricota;Caudoviricetes; Caudovirales; Autographiviridae; Studiervirinae;Przondovirus.	Unknown host	Unknown lab host	49	Autographiviridae	Enterobacteriaceae sp.	Bacteriophage
NC_048024	49292	Klebsiella phage NJS1, complete genome.	NC_048024.1	Viruses; Duplodnaviria; Heunggongvirae; Uroviricota;Caudoviricetes; Caudovirales; Drexlerviridae; Webervirus;Klebsiella virus NJS1.	Klebsiella pneumoniae A2312NM/ATCC BAA1706	Unknown lab host	71	Drexlerviridae	Klebsiella sp.	Bacteriophage
NC_047908	40945	Klebsiella phage SH-Kp 152410, complete genome.	NC_047908.1	Viruses; Duplodnaviria; Heunggongvirae; Uroviricota;Caudoviricetes; Caudovirales; Autographiviridae; Studiervirinae;Przondovirus; unclassified Przondovirus.	Klebsiella pneumoniae 151522	Unknown lab host	47	Autographiviridae	Klebsiella sp.	Bacteriophage
MN689779	49316	Klebsiella phage vB_KpnS_15-38_KLPPOU149, complete genome.	MN689779.1	Viruses; Duplodnaviria; Heunggongvirae; Uroviricota;Caudoviricetes; Caudovirales; Drexlerviridae; Webervirus;unclassified Webervirus.	Klebsiella pneumoniae 15-38	Unknown lab host	77	Drexlerviridae	Klebsiella sp.	Bacteriophage
MT074434	52333	Salmonella phage emiel, complete genome.	MT074434.1	Viruses; Duplodnaviria; Heunggongvirae; Uroviricota;Caudoviricetes; Caudovirales; Myoviridae; Rosemountvirus;unclassified Rosemountvirus.	Salmonella enterica subsp. enterica serovar Enteritidis PT1	Unknown lab host	68	Myoviridae	Salmonella sp.	Bacteriophage
MT074435	52392	Salmonella phage brorfarstad, complete genome.	MT074435.1	Viruses; Duplodnaviria; Heunggongvirae; Uroviricota;Caudoviricetes; Caudovirales; Myoviridae; Rosemountvirus;unclassified Rosemountvirus.	Salmonella enterica subsp. enterica serovar Enteritidis PT1	Unknown lab host	72	Myoviridae	Salmonella sp.	Bacteriophage
NC_031250	52437	Salmonella phage BP63, complete genome.	NC_031250.1	Viruses; Duplodnaviria; Heunggongvirae; Uroviricota;Caudoviricetes; Caudovirales; Myoviridae; Rosemountvirus;Salmonella virus BP63.	Unknown host	Salmonella enterica Infantis	76	Myoviridae	Salmonella sp.	Bacteriophage
MK770411	52438	Salmonella phage SE13, complete genome.	MK770411.1	Viruses; Duplodnaviria; Heunggongvirae; Uroviricota;Caudoviricetes; Caudovirales; Myoviridae; Rosemountvirus;unclassified Rosemountvirus.	Unknown host	Unknown lab host	73	Myoviridae	Salmonella sp.	Bacteriophage
MT074436	52464	Salmonella phage yarpen, complete genome.	MT074436.1	Viruses; Duplodnaviria; Heunggongvirae; Uroviricota;Caudoviricetes; Caudovirales; Myoviridae.	Salmonella enterica subsp. enterica serovar Enteritidis PT1	Unknown lab host	69	Myoviridae	Salmonella sp.	Bacteriophage
MT012730	52471	Salmonella phage vB_SenM-1, complete genome.	MT012730.1	Viruses; Duplodnaviria; Heunggongvirae; Uroviricota;Caudoviricetes; Caudovirales; Myoviridae; Rosemountvirus;unclassified Rosemountvirus.	Salmonella enterica	Unknown lab host	87	Myoviridae	Salmonella sp.	Bacteriophage
MF740800	52474	Salmonella phage vB_SenM_PA13076, complete genome.	MF740800.1	Viruses; Duplodnaviria; Heunggongvirae; Uroviricota;Caudoviricetes; Caudovirales; Myoviridae.	Salmonella enterica subsp. enterica serovar Enteritidis	Unknown lab host	68	Myoviridae	Salmonella sp.	Bacteriophage
MT074437	52576	Salmonella phage nenneke, complete genome.	MT074437.1	Viruses; Duplodnaviria; Heunggongvirae; Uroviricota;Caudoviricetes; Caudovirales; Myoviridae; Rosemountvirus;unclassified Rosemountvirus.	Salmonella enterica subsp. enterica serovar Enteritidis PT1	Unknown lab host	71	Myoviridae	Salmonella sp.	Bacteriophage
MK301440	31374	Lactococcus phage MV10L, complete genome.	MK301440.1	Viruses; Duplodnaviria; Heunggongvirae; Uroviricota;Caudoviricetes; Caudovirales; Siphoviridae; Skunavirus;unclassified Skunavirus.	Lactococcus lactis	Unknown lab host	58	Siphoviridae	Lactococcus sp.	Bacteriophage
KP793123	31375	Lactococcus phage 936 group phage Phi4.2, complete genome.	KP793123.1	Viruses; Duplodnaviria; Heunggongvirae; Uroviricota;Caudoviricetes; Caudovirales; Siphoviridae; Skunavirus;unclassified Skunavirus.	Lactococcus lactis	Unknown lab host	59	Siphoviridae	Lactococcus sp.	Bacteriophage
KP793124	31379	Lactococcus phage 936 group phage Phi44, complete genome.	KP793124.1	Viruses; Duplodnaviria; Heunggongvirae; Uroviricota;Caudoviricetes; Caudovirales; Siphoviridae; Skunavirus;unclassified Skunavirus.	Lactococcus lactis	Unknown lab host	52	Siphoviridae	Lactococcus sp.	Bacteriophage
MG913376	31399	Lactobacillus phage P1174, complete genome.	MG913376.1	Viruses; Duplodnaviria; Heunggongvirae; Uroviricota;Caudoviricetes; Caudovirales; Siphoviridae; Cequinquevirus;unclassified Cequinquevirus.	Lactobacillus delbrueckii subsp. bulgaricus 21:328	Unknown lab host	50	Siphoviridae	Lactobacillus sp.	Bacteriophage
MH892370	31422	Streptococcus phage SW23, complete genome.	MH892370.1	Viruses; Duplodnaviria; Heunggongvirae; Uroviricota;Caudoviricetes; Caudovirales; Siphoviridae.	Streptococcus thermophilus	Unknown lab host	45	Siphoviridae	Streptococcus sp.	Bacteriophage
KX160219	31446	Lactococcus phage C41431, complete genome.	KX160219.1	Viruses; Duplodnaviria; Heunggongvirae; Uroviricota;Caudoviricetes; Caudovirales; Siphoviridae.	Lactococcus lactis	Unknown lab host	52	Siphoviridae	Lactococcus sp.	Bacteriophage
KX346239	31468	Lactococcus phage 2R15S2, complete genome.	KX346239.1	Viruses; Duplodnaviria; Heunggongvirae; Uroviricota;Caudoviricetes; Caudovirales; Siphoviridae; Skunavirus;unclassified Skunavirus.	Lactococcus lactis subsp. lactis bv. diacetylactis	Unknown lab host	61	Siphoviridae	Lactococcus sp.	Bacteriophage
MK448890	31478	Streptococcus phage Javan264, complete genome.	MK448890.1	Viruses; Duplodnaviria; Heunggongvirae; Uroviricota;Caudoviricetes; Caudovirales; Siphoviridae.	Streptococcus infantarius infantarius_CJ18	Unknown lab host	44	Siphoviridae	Streptococcus sp.	Bacteriophage
MK448912	31480	Streptococcus phage Javan340, complete genome.	MK448912.1	Viruses; Duplodnaviria; Heunggongvirae; Uroviricota;Caudoviricetes; Caudovirales; Siphoviridae.	Streptococcus mitis U-o8	Unknown lab host	43	Siphoviridae	Streptococcus sp.	Bacteriophage
KP793126	31498	Lactococcus phage 936 group phage PhiM.5, complete genome.	KP793126.1	Viruses; Duplodnaviria; Heunggongvirae; Uroviricota;Caudoviricetes; Caudovirales; Siphoviridae; Skunavirus;unclassified Skunavirus.	Lactococcus lactis	Unknown lab host	58	Siphoviridae	Lactococcus sp.	Bacteriophage
MF448569	31508	Lactococcus phage 88605, complete genome.	MF448569.1	Viruses; Duplodnaviria; Heunggongvirae; Uroviricota;Caudoviricetes; Caudovirales; Siphoviridae; Skunavirus;unclassified Skunavirus.	Lactococcus lactis	Unknown lab host	54	Siphoviridae	Lactococcus sp.	Bacteriophage
KP793135	31561	Lactococcus phage 936 group phage Phi.16, complete genome.	KP793135.1	Viruses; Duplodnaviria; Heunggongvirae; Uroviricota;Caudoviricetes; Caudovirales; Siphoviridae; Skunavirus;unclassified Skunavirus.	Lactococcus lactis	Unknown lab host	57	Siphoviridae	Lactococcus sp.	Bacteriophage
AP013450	31599	Uncultured Mediterranean phage uvMED DNA, complete genome, group	AP013450.1	Viruses; Duplodnaviria; Heunggongvirae; Uroviricota;Caudoviricetes; Caudovirales; Siphoviridae; environmental samples.	Unknown host	Unknown lab host	42	Siphoviridae	Unknown sp.	Bacteriophage
MK448963	31625	Streptococcus phage Javan498, complete genome.	MK448963.1	Viruses; Duplodnaviria; Heunggongvirae; Uroviricota;Caudoviricetes; Caudovirales; Siphoviridae.	Streptococcus pyogenes MGAS10394	Unknown lab host	48	Siphoviridae	Streptococcus sp.	Bacteriophage
KX346240	31627	Lactococcus phage 2R06A, complete genome.	KX346240.1	Viruses; Duplodnaviria; Heunggongvirae; Uroviricota;Caudoviricetes; Caudovirales; Siphoviridae; Skunavirus;unclassified Skunavirus.	Lactococcus lactis subsp. lactis bv. diacetylactis	Unknown lab host	58	Siphoviridae	Lactococcus sp.	Bacteriophage
KP793127	31631	Lactococcus phage 936 group phage Phi40, complete genome.	KP793127.1	Viruses; Duplodnaviria; Heunggongvirae; Uroviricota;Caudoviricetes; Caudovirales; Siphoviridae; Skunavirus;unclassified Skunavirus.	Lactococcus lactis	Unknown lab host	57	Siphoviridae	Lactococcus sp.	Bacteriophage
KX346237	31632	Lactococcus phage 2R15M, complete genome.	KX346237.1	Viruses; Duplodnaviria; Heunggongvirae; Uroviricota;Caudoviricetes; Caudovirales; Siphoviridae; Skunavirus;unclassified Skunavirus.	Lactococcus lactis subsp. lactis bv. diacetylactis	Unknown lab host	60	Siphoviridae	Lactococcus sp.	Bacteriophage
MK448914	31633	Streptococcus phage Javan348, complete genome.	MK448914.1	Viruses; Duplodnaviria; Heunggongvirae; Uroviricota;Caudoviricetes; Caudovirales; Siphoviridae.	Streptococcus oralis ATCC_49296	Unknown lab host	52	Siphoviridae	Streptococcus sp.	Bacteriophage
AP013499	31698	Uncultured Mediterranean phage uvMED DNA, complete genome, group	AP013499.1	Viruses; Duplodnaviria; Heunggongvirae; Uroviricota;Caudoviricetes; Caudovirales; Siphoviridae; environmental samples.	Unknown host	Unknown lab host	53	Siphoviridae	Unknown sp.	Bacteriophage
AP013496	31698	Uncultured Mediterranean phage uvMED DNA, complete genome, group	AP013496.1	Viruses; Duplodnaviria; Heunggongvirae; Uroviricota;Caudoviricetes; Caudovirales; Siphoviridae; environmental samples.	Unknown host	Unknown lab host	52	Siphoviridae	Unknown sp.	Bacteriophage
AP013497	31699	Uncultured Mediterranean phage uvMED DNA, complete genome, group	AP013497.1	Viruses; Duplodnaviria; Heunggongvirae; Uroviricota;Caudoviricetes; Caudovirales; Siphoviridae; environmental samples.	Unknown host	Unknown lab host	54	Siphoviridae	Unknown sp.	Bacteriophage
AP013498	31700	Uncultured Mediterranean phage uvMED DNA, complete genome, group	AP013498.1	Viruses; Duplodnaviria; Heunggongvirae; Uroviricota;Caudoviricetes; Caudovirales; Siphoviridae; environmental samples.	Unknown host	Unknown lab host	52	Siphoviridae	Unknown sp.	Bacteriophage
NC_029068	31703	Lactobacillus phage LfeSau, complete genome.	NC_029068.1	Viruses; Duplodnaviria; Heunggongvirae; Uroviricota;Caudoviricetes; Caudovirales; Siphoviridae.	Lactobacillus fermentum	Unknown lab host	50	Siphoviridae	Lactobacillus sp.	Bacteriophage
MH892369	31738	Streptococcus phage SW22, complete genome.	MH892369.1	Viruses; Duplodnaviria; Heunggongvirae; Uroviricota;Caudoviricetes; Caudovirales; Siphoviridae.	Streptococcus thermophilus	Unknown lab host	45	Siphoviridae	Streptococcus sp.	Bacteriophage
NC_001909	31754	Lactococcus phage bIL170, complete genome.	NC_001909.1	Viruses; Duplodnaviria; Heunggongvirae; Uroviricota;Caudoviricetes; Caudovirales; Siphoviridae; Skunavirus.	Lactococcus lactis	Unknown lab host	64	Siphoviridae	Lactococcus sp.	Bacteriophage
MT074438	52587	Salmonella phage rivia, complete genome.	MT074438.1	Viruses; Duplodnaviria; Heunggongvirae; Uroviricota;Caudoviricetes; Caudovirales; Myoviridae; Rosemountvirus;unclassified Rosemountvirus.	Salmonella enterica subsp. enterica serovar Enteritidis PT1	Unknown lab host	71	Myoviridae	Salmonella sp.	Bacteriophage
MN379740	52648	Salmonella phage 8-19, complete genome.	MN379740.1	Viruses; Duplodnaviria; Heunggongvirae; Uroviricota;Caudoviricetes; Caudovirales; Myoviridae; Rosemountvirus;unclassified Rosemountvirus.	Salmonella enterica subsp. enterica	Unknown lab host	74	Myoviridae	Salmonella sp.	Bacteriophage
MK017819	52658	Clostridium phage CPD4, complete genome.	MK017819.1	Viruses; Duplodnaviria; Heunggongvirae; Uroviricota;Caudoviricetes; Caudovirales; Myoviridae.	Clostridium perfringens ATCC 13124; Clostridium perfringens FORC 25	Unknown lab host	79	Myoviridae	Clostridium sp.	Bacteriophage
MT074439	52767	Salmonella phage birk, complete genome.	MT074439.1	Viruses; Duplodnaviria; Heunggongvirae; Uroviricota;Caudoviricetes; Caudovirales; Myoviridae; Rosemountvirus;unclassified Rosemountvirus.	Salmonella enterica subsp. enterica serovar Enteritidis PT1	Unknown lab host	74	Myoviridae	Salmonella sp.	Bacteriophage
MT074441	52821	Salmonella phage brunost, complete genome.	MT074441.1	Viruses; Duplodnaviria; Heunggongvirae; Uroviricota;Caudoviricetes; Caudovirales; Myoviridae; Rosemountvirus;unclassified Rosemountvirus.	Salmonella enterica subsp. enterica serovar Enteritidis PT1	Unknown lab host	72	Myoviridae	Salmonella sp.	Bacteriophage
MT074442	52916	Salmonella phage ciri, complete genome.	MT074442.1	Viruses; Duplodnaviria; Heunggongvirae; Uroviricota;Caudoviricetes; Caudovirales; Myoviridae; Rosemountvirus;unclassified Rosemountvirus.	Salmonella enterica subsp. enterica serovar Enteritidis PT1	Unknown lab host	71	Myoviridae	Salmonella sp.	Bacteriophage
MK448345	8144	Streptococcus satellite phage Javan167, complete genome.	MK448345.1	Viruses; unclassified viruses; unclassified bacterial viruses.	Streptococcus dysgalactiae UT-5345	Unknown lab host	12	Unclassified family	Streptococcus sp.	Bacteriophage
MK448584	8156	Streptococcus satellite phage Javan624, complete genome.	MK448584.1	Viruses; unclassified viruses; unclassified bacterial viruses.	Streptococcus uberis B362	Unknown lab host	14	Unclassified family	Streptococcus sp.	Bacteriophage
MH617016	8177	Phage sp. isolate ctda411, complete genome.	MH617016.1	Viruses; unclassified viruses; unclassified bacterial viruses.	Unknown host	Unknown lab host	15	Unclassified family	Unknown sp.	Bacteriophage
MH617761	8215	Phage sp. isolate ctdf4, complete genome.	MH617761.1	Viruses; unclassified viruses; unclassified bacterial viruses.	Unknown host	Unknown lab host	14	Unclassified family	Unknown sp.	Bacteriophage
MK448334	8222	Streptococcus satellite phage Javan147, complete genome.	MK448334.1	Viruses; unclassified viruses; unclassified bacterial viruses.	Streptococcus dysgalactiae ERR109289	Unknown lab host	14	Unclassified family	Streptococcus sp.	Bacteriophage
MK448342	8281	Streptococcus satellite phage Javan160, complete genome.	MK448342.1	Viruses; unclassified viruses; unclassified bacterial viruses.	Streptococcus dysgalactiae ERR111982	Unknown lab host	15	Unclassified family	Streptococcus sp.	Bacteriophage
MH617411	8317	Phage sp. isolate ctbe405, complete genome.	MH617411.1	Viruses; unclassified viruses; unclassified bacterial viruses.	Unknown host	Unknown lab host	18	Unclassified family	Unknown sp.	Bacteriophage
NC_018269	31766	Marinomonas phage P12026, complete genome.	NC_018269.1	Viruses; Duplodnaviria; Heunggongvirae; Uroviricota;Caudoviricetes; Caudovirales; Siphoviridae.	Marinomonas sp. IMCC12026	Unknown lab host	54	Siphoviridae	Marinomonas sp.	Bacteriophage
MT074443	52933	Salmonella phage zoltan, complete genome.	MT074443.1	Viruses; Duplodnaviria; Heunggongvirae; Uroviricota;Caudoviricetes; Caudovirales; Myoviridae.	Salmonella enterica subsp. enterica serovar Enteritidis PT1	Unknown lab host	71	Myoviridae	Salmonella sp.	Bacteriophage
JQ740808	31774	Lactococcus Phage ASCC497, complete genome.	JQ740808.1	Viruses; Duplodnaviria; Heunggongvirae; Uroviricota;Caudoviricetes; Caudovirales; Siphoviridae; Skunavirus;unclassified Skunavirus.	Lactococcus lactis	Unknown lab host	56	Siphoviridae	Lactococcus sp.	Bacteriophage
KP793119	31805	Lactococcus phage 936 group phage Phi10.5, complete genome.	KP793119.1	Viruses; Duplodnaviria; Heunggongvirae; Uroviricota;Caudoviricetes; Caudovirales; Siphoviridae; Skunavirus;unclassified Skunavirus.	Lactococcus lactis	Unknown lab host	63	Siphoviridae	Lactococcus sp.	Bacteriophage
MF448563	31819	Lactococcus phage 57001, complete genome.	MF448563.1	Viruses; Duplodnaviria; Heunggongvirae; Uroviricota;Caudoviricetes; Caudovirales; Siphoviridae; Skunavirus;unclassified Skunavirus.	Lactococcus lactis	Unknown lab host	48	Siphoviridae	Lactococcus sp.	Bacteriophage
NC_019449	31841	Lactobacillus phage c5, complete genome.	NC_019449.1	Viruses; Duplodnaviria; Heunggongvirae; Uroviricota;Caudoviricetes; Caudovirales; Siphoviridae; Cequinquevirus.	Lactobacillus delbrueckii subsp. bulgaricus	Unknown lab host	50	Siphoviridae	Lactobacillus sp.	Bacteriophage
MT074444	52948	Salmonella phage emhyr, complete genome.	MT074444.1	Viruses; Duplodnaviria; Heunggongvirae; Uroviricota;Caudoviricetes; Caudovirales; Myoviridae; Rosemountvirus;unclassified Rosemountvirus.	Salmonella enterica subsp. enterica serovar Enteritidis PT1	Unknown lab host	71	Myoviridae	Salmonella sp.	Bacteriophage
NC_019931	26449	Helicobacter phage KHP40 DNA, complete genome.	NC_019931.1	Viruses; Duplodnaviria; Heunggongvirae; Uroviricota;Caudoviricetes; Caudovirales; Podoviridae; Schmidvirus.	Helicobacter pylori strain KMT83	Unknown lab host	32	Podoviridae	Helicobacter sp.	Bacteriophage
MT074445	52952	Salmonella phage renfri, complete genome.	MT074445.1	Viruses; Duplodnaviria; Heunggongvirae; Uroviricota;Caudoviricetes; Caudovirales; Myoviridae; Rosemountvirus;unclassified Rosemountvirus.	Salmonella enterica subsp. enterica serovar Enteritidis PT1	Unknown lab host	72	Myoviridae	Salmonella sp.	Bacteriophage
NC_015264	40973	Pseudomonas phage phiIBB-PF7A, complete genome.	NC_015264.1	Viruses; Duplodnaviria; Heunggongvirae; Uroviricota;Caudoviricetes; Caudovirales; Autographiviridae; Studiervirinae;Teseptimavirus.	Pseudomonas fluorescens	Unknown lab host	52	Autographiviridae	Pseudomonas sp.	Bacteriophage
KM091443	31841	Lactococcus phage phi93, complete genome.	KM091443.1	Viruses; Duplodnaviria; Heunggongvirae; Uroviricota;Caudoviricetes; Caudovirales; Siphoviridae; Skunavirus;unclassified Skunavirus.	Lactococcus sp. 936	Unknown lab host	55	Siphoviridae	Lactococcus sp.	Bacteriophage
NC_028969	52955	Brevibacillus phage Osiris, complete genome.	NC_028969.1	Viruses; Duplodnaviria; Heunggongvirae; Uroviricota;Caudoviricetes; Caudovirales; Myoviridae; Jimmervirus.	Unknown host	Brevibacillus laterosporus	103	Myoviridae	Brevibacillus sp.	Bacteriophage
NC_010106	52975	Enterobacteria phage phiEcoM-GJ1, complete genome.	NC_010106.1	Viruses; Duplodnaviria; Heunggongvirae; Uroviricota;Caudoviricetes; Caudovirales; Myoviridae.	Escherichia coli	Unknown lab host	75	Myoviridae	Escherichia sp.	Bacteriophage
KT151958	52992	Brevibacillus phage Powder, complete genome.	KT151958.1	Viruses; Duplodnaviria; Heunggongvirae; Uroviricota;Caudoviricetes; Caudovirales; Myoviridae; Jimmervirus.	Unknown host	Brevibacillus laterosporus	103	Myoviridae	Brevibacillus sp.	Bacteriophage
MT006235	31857	Bifidobacterium phage BlindBasel1, complete genome.	MT006235.1	Viruses; Duplodnaviria; Heunggongvirae; Uroviricota;Caudoviricetes; Caudovirales; Siphoviridae.	Bifidobacterium asteroides	Unknown lab host	42	Siphoviridae	Bifidobacterium sp.	Bacteriophage
KX346245	31866	Lactococcus phage 10W24, complete genome.	KX346245.1	Viruses; Duplodnaviria; Heunggongvirae; Uroviricota;Caudoviricetes; Caudovirales; Siphoviridae; Skunavirus;unclassified Skunavirus.	Lactococcus lactis subsp. cremoris	Unknown lab host	61	Siphoviridae	Lactococcus sp.	Bacteriophage
NC_048042	49344	Klebsiella phage TAH8, complete genome.	NC_048042.1	Viruses; Duplodnaviria; Heunggongvirae; Uroviricota;Caudoviricetes; Caudovirales; Drexlerviridae; Webervirus;Klebsiella virus TAH8.	Klebsiella pneumoniae	Unknown lab host	76	Drexlerviridae	Klebsiella sp.	Bacteriophage
MF186604	10567	Methanosarcina spherical virus, complete genome.	MF186604.1	Viruses; Varidnaviria; Bamfordvirae; Preplasmiviricota;Tectiliviricetes; Kalamavirales; Tectiviridae; unclassifiedTectiviridae.	Methanosarcina sp.	Unknown lab host	22	Tectiviridae	Methanosarcina sp.	Archaeal virus
KP793128	31869	Lactococcus phage 936 group phage PhiM.16, complete genome.	KP793128.1	Viruses; Duplodnaviria; Heunggongvirae; Uroviricota;Caudoviricetes; Caudovirales; Siphoviridae; Skunavirus;unclassified Skunavirus.	Lactococcus lactis	Unknown lab host	54	Siphoviridae	Lactococcus sp.	Bacteriophage
NC_031015	26504	Bacillus phage Claudi, complete genome.	NC_031015.1	Viruses; Duplodnaviria; Heunggongvirae; Uroviricota;Caudoviricetes; Caudovirales; Podoviridae; Picovirinae;unclassified Picovirinae.	Unknown host	Bacillus thuringiensis subspecies kurstaki	46	Podoviridae	Bacillus sp.	Bacteriophage
NC_025445	40981	Enterobacteria phage J8-65, complete genome.	NC_025445.1	Viruses; Duplodnaviria; Heunggongvirae; Uroviricota;Caudoviricetes; Caudovirales; Autographiviridae; unclassifiedAutographiviridae.	Escherichia coli K-12 IJ2038	Unknown lab host	47	Autographiviridae	Escherichia sp.	Bacteriophage
MN101216	41023	Klebsiella phage KOX3, complete genome.	MN101216.1	Viruses; Duplodnaviria; Heunggongvirae; Uroviricota;Caudoviricetes; Caudovirales; Autographiviridae; Studiervirinae;Przondovirus; unclassified Przondovirus.	Klebsiella oxytoca	Unknown lab host	47	Autographiviridae	Klebsiella sp.	Bacteriophage
NC_048148	41024	Providencia phage vB PstP PS3, complete genome.	NC_048148.1	Viruses; Duplodnaviria; Heunggongvirae; Uroviricota;Caudoviricetes; Caudovirales; Autographiviridae; unclassifiedAutographiviridae.	Unknown host	Providencia stuartii PS3	52	Autographiviridae	Providencia sp.	Bacteriophage
KY421186	53088	Flavobacterium phage FL-1, complete genome.	KY421186.2	Viruses; Duplodnaviria; Heunggongvirae; Uroviricota;Caudoviricetes; Caudovirales; Myoviridae; Ficleduovirus;unclassified Ficleduovirus.	Flavobacterium sp. B183	Unknown lab host	87	Myoviridae	Flavobacterium sp.	Bacteriophage
KX346250	31877	Lactococcus phage MW18S, complete genome.	KX346250.1	Viruses; Duplodnaviria; Heunggongvirae; Uroviricota;Caudoviricetes; Caudovirales; Siphoviridae; Skunavirus;unclassified Skunavirus.	Lactococcus lactis subsp. lactis bv. diacetylactis	Unknown lab host	56	Siphoviridae	Lactococcus sp.	Bacteriophage
NC_027989	53237	Campylobacter phage vB_CcoM-IBB_35 clone Contig1, complete genome.	NC_027989.1	Viruses; Duplodnaviria; Heunggongvirae; Uroviricota;Caudoviricetes; Caudovirales; Myoviridae; Firehammervirus.	Unknown host	Unknown lab host	67	Myoviridae	Campylobacter sp.	Bacteriophage
NC_019512	26836	Helicobacter phage 1961P, complete genome.	NC_019512.1	Viruses; Duplodnaviria; Heunggongvirae; Uroviricota;Caudoviricetes; Caudovirales; Podoviridae; Schmidvirus.	Helicobacter pylori	Unknown lab host	33	Podoviridae	Helicobacter sp.	Bacteriophage
KY608966	53242	UNVERIFIED: Escherichia phage phiEC1, complete genome.	KY608966.1	Viruses; Duplodnaviria; Heunggongvirae; Uroviricota;Caudoviricetes; Caudovirales; Myoviridae; Rosemountvirus;unclassified Rosemountvirus.	Escherichia coli MG1655	Unknown lab host	0	Myoviridae	Escherichia sp.	Bacteriophage
NC_007917	53325	Clostridium phage phi CD119, complete genome.	NC_007917.1	Viruses; Duplodnaviria; Heunggongvirae; Uroviricota;Caudoviricetes; Caudovirales; Myoviridae; Lubbockvirus.	Clostridium difficile	Unknown lab host	79	Myoviridae	Clostridium sp.	Bacteriophage
MT074446	53333	Salmonella phage triss, complete genome.	MT074446.1	Viruses; Duplodnaviria; Heunggongvirae; Uroviricota;Caudoviricetes; Caudovirales; Myoviridae; Rosemountvirus;unclassified Rosemountvirus.	Salmonella enterica subsp. enterica serovar Enteritidis PT1	Unknown lab host	72	Myoviridae	Salmonella sp.	Bacteriophage
MN098326	53392	Proteus phage Myduc, complete genome.	MN098326.1	Viruses; Duplodnaviria; Heunggongvirae; Uroviricota;Caudoviricetes; Caudovirales; Myoviridae.	Proteus mirabilis	Unknown lab host	79	Myoviridae	Proteus sp.	Bacteriophage
MK770413	53494	Salmonella phage SE4, complete genome.	MK770413.1	Viruses; Duplodnaviria; Heunggongvirae; Uroviricota;Caudoviricetes; Caudovirales; Myoviridae; Loughboroughvirus;unclassified Loughboroughvirus.	Unknown host	Unknown lab host	76	Myoviridae	Salmonella sp.	Bacteriophage
NC_047996	49372	Escherichia phage Eco_BIFF, complete genome.	NC_047996.1	Viruses; Duplodnaviria; Heunggongvirae; Uroviricota;Caudoviricetes; Caudovirales; Drexlerviridae; Tunavirinae;Tunavirus; Escherichia virus BIFF.	Escherichia coli K12 MG1655	Unknown lab host	76	Drexlerviridae	Escherichia sp.	Bacteriophage
NC_027296	53721	Rhizobium phage RHEph06, complete genome.	NC_027296.1	Viruses; Duplodnaviria; Heunggongvirae; Uroviricota;Caudoviricetes; Caudovirales; Myoviridae; Kleczkowskavirus;unclassified Kleczkowskavirus.	Rhizobium etli GR56	Unknown lab host	82	Myoviridae	Rhizobium sp.	Bacteriophage
NC_025459	53744	Aeromonas phage pAh6-C, complete genome.	NC_025459.1	Viruses; Duplodnaviria; Heunggongvirae; Uroviricota;Caudoviricetes; Caudovirales; Myoviridae.	Aeromonas hydrophila JUNAH	Unknown lab host	86	Myoviridae	Aeromonas sp.	Bacteriophage
MF448566	31883	Lactococcus phage 63302, complete genome.	MF448566.1	Viruses; Duplodnaviria; Heunggongvirae; Uroviricota;Caudoviricetes; Caudovirales; Siphoviridae; Skunavirus;unclassified Skunavirus.	Lactococcus lactis	Unknown lab host	50	Siphoviridae	Lactococcus sp.	Bacteriophage
MH633486	49387	Klebsiella phage NJS3, complete genome.	MH633486.1	Viruses; Duplodnaviria; Heunggongvirae; Uroviricota;Caudoviricetes; Caudovirales; Drexlerviridae; Webervirus;unclassified Webervirus.	Klebsiella pneumoniae	Unknown lab host	76	Drexlerviridae	Klebsiella sp.	Bacteriophage
NC_048162	49427	Klebsiella phage GH-K3, complete genome.	NC_048162.1	Viruses; Duplodnaviria; Heunggongvirae; Uroviricota;Caudoviricetes; Caudovirales; Drexlerviridae; Webervirus;unclassified Webervirus.	Klebsiella pneumoniae	Unknown lab host	77	Drexlerviridae	Klebsiella sp.	Bacteriophage
NC_048179	53965	Salmonella phage ZCSE2, complete genome.	NC_048179.1	Viruses; Duplodnaviria; Heunggongvirae; Uroviricota;Caudoviricetes; Caudovirales; Myoviridae; Loughboroughvirus;Salmonella virus ZCSE2.	Salmonella enterica subsp. enterica serovar Enteritidis WT (Platten)	Unknown lab host	78	Myoviridae	Salmonella sp.	Bacteriophage
MK284528	26865	Bacillus phage DK3, complete genome.	MK284528.1	Viruses; Duplodnaviria; Heunggongvirae; Uroviricota;Caudoviricetes; Caudovirales; Podoviridae; Picovirinae;unclassified Picovirinae.	Bacillus cereus	Unknown lab host	46	Podoviridae	Bacillus sp.	Bacteriophage
HG531805	54279	Clostridium phage CDMH1 complete genome.	HG531805.1	Viruses; Duplodnaviria; Heunggongvirae; Uroviricota;Caudoviricetes; Caudovirales; Myoviridae; Lubbockvirus;unclassified Lubbockvirus.	Unknown host	Unknown lab host	84	Myoviridae	Clostridium sp.	Bacteriophage
NC_047914	54286	Faecalibacterium phage FP_Taranis, complete genome.	NC_047914.1	Viruses; Duplodnaviria; Heunggongvirae; Uroviricota;Caudoviricetes; Caudovirales; Myoviridae; Taranisvirus;Faecalibacterium virus Taranis.	Faecalibacterium prausnitzii	Unknown lab host	85	Myoviridae	Faecalibacterium sp.	Bacteriophage
MH598800	41046	Pelagibacter phage HTVC031P, complete genome.	MH598800.1	Viruses; Duplodnaviria; Heunggongvirae; Uroviricota;Caudoviricetes; Caudovirales; Autographiviridae; unclassifiedAutographiviridae.	Candidatus Pelagibacter ubique HTCC1062	Unknown lab host	53	Autographiviridae	Candidatus sp.	Bacteriophage
KP793129	31901	Lactococcus phage 936 group phage PhiJF1, complete genome.	KP793129.1	Viruses; Duplodnaviria; Heunggongvirae; Uroviricota;Caudoviricetes; Caudovirales; Siphoviridae; Skunavirus;unclassified Skunavirus.	Lactococcus lactis	Unknown lab host	58	Siphoviridae	Lactococcus sp.	Bacteriophage
LK985322	54295	Clostridium phage phiCDHM19, complete genome.	LK985322.1	Viruses; Duplodnaviria; Heunggongvirae; Uroviricota;Caudoviricetes; Caudovirales; Myoviridae; Lubbockvirus;unclassified Lubbockvirus.	Unknown host	Unknown lab host	88	Myoviridae	Clostridium sp.	Bacteriophage
KM091442	31945	Lactococcus phage phi15, complete genome.	KM091442.1	Viruses; Duplodnaviria; Heunggongvirae; Uroviricota;Caudoviricetes; Caudovirales; Siphoviridae; Skunavirus;unclassified Skunavirus.	Lactococcus sp. 936	Unknown lab host	55	Siphoviridae	Lactococcus sp.	Bacteriophage
NC_041976	54312	Brevibacillus phage Jimmer2, complete genome.	NC_041976.1	Viruses; Duplodnaviria; Heunggongvirae; Uroviricota;Caudoviricetes; Caudovirales; Myoviridae; Jimmervirus.	Unknown host	Brevibacillus laterosporus	103	Myoviridae	Brevibacillus sp.	Bacteriophage
MK448815	31965	Streptococcus phage Javan585, complete genome.	MK448815.1	Viruses; Duplodnaviria; Heunggongvirae; Uroviricota;Caudoviricetes; Caudovirales; Siphoviridae.	Streptococcus suis S95N	Unknown lab host	51	Siphoviridae	Streptococcus sp.	Bacteriophage
NC_031040	31987	Lactococcus phage 50101, complete genome.	NC_031040.1	Viruses; Duplodnaviria; Heunggongvirae; Uroviricota;Caudoviricetes; Caudovirales; Siphoviridae.	Lactococcus lactis 3107	Unknown lab host	51	Siphoviridae	Lactococcus sp.	Bacteriophage
MK416008	32010	Klebsiella phage ST405-OXA48phi1.3, complete genome.	MK416008.1	Viruses; Duplodnaviria; Heunggongvirae; Uroviricota;Caudoviricetes; Caudovirales; Siphoviridae.	Klebsiella pneumoniae ST405-OXA48	Unknown lab host	46	Siphoviridae	Klebsiella sp.	Bacteriophage
KC821630	54427	Cellulophaga phage phi3:1, complete genome.	KC821630.1	Viruses; Duplodnaviria; Heunggongvirae; Uroviricota;Caudoviricetes; Caudovirales; Myoviridae.	Cellulophaga baltica MM#3	Unknown lab host	81	Myoviridae	Cellulophaga sp.	Bacteriophage
NC_028786	49462	Klebsiella phage 1513, complete genome.	NC_028786.1	Viruses; Duplodnaviria; Heunggongvirae; Uroviricota;Caudoviricetes; Caudovirales; Drexlerviridae; Webervirus.	Klebsiella pneumoniae KP 1513	Unknown lab host	72	Drexlerviridae	Klebsiella sp.	Bacteriophage
NC_025427	54506	Rhizobium phage vB_RleM_PPF1, complete genome.	NC_025427.1	Viruses; Duplodnaviria; Heunggongvirae; Uroviricota;Caudoviricetes; Caudovirales; Myoviridae.	Rhizobium leguminosarum strain F1	Unknown lab host	94	Myoviridae	Rhizobium sp.	Bacteriophage
NC_048044	49468	Klebsiella phage NJR15, complete genome.	NC_048044.1	Viruses; Duplodnaviria; Heunggongvirae; Uroviricota;Caudoviricetes; Caudovirales; Drexlerviridae; Webervirus;Klebsiella virus NJR15.	Klebsiella pneumoniae	Unknown lab host	75	Drexlerviridae	Klebsiella sp.	Bacteriophage
LN866626	41054	Klebsiella phage vB_KpnP_KpV289, complete genome.	LN866626.1	Viruses; Duplodnaviria; Heunggongvirae; Uroviricota;Caudoviricetes; Caudovirales; Autographiviridae; Studiervirinae;Przondovirus.	Klebsiella pneumoniae	Unknown lab host	51	Autographiviridae	Klebsiella sp.	Bacteriophage
MK448863	32012	Streptococcus phage Javan18, complete genome.	MK448863.1	Viruses; Duplodnaviria; Heunggongvirae; Uroviricota;Caudoviricetes; Caudovirales; Siphoviridae.	Streptococcus agalactiae CCUG_17336	Unknown lab host	49	Siphoviridae	Streptococcus sp.	Bacteriophage
MH892371	32013	Streptococcus phage SW25, complete genome.	MH892371.1	Viruses; Duplodnaviria; Heunggongvirae; Uroviricota;Caudoviricetes; Caudovirales; Siphoviridae.	Streptococcus thermophilus	Unknown lab host	46	Siphoviridae	Streptococcus sp.	Bacteriophage
KY065495	32027	Streptococcus phage IPP58, complete genome.	KY065495.1	Viruses; Duplodnaviria; Heunggongvirae; Uroviricota;Caudoviricetes; Caudovirales; Siphoviridae.	Streptococcus pneumoniae GA07228	Unknown lab host	50	Siphoviridae	Streptococcus sp.	Bacteriophage
JQ740796	32052	Lactococcus Phage ASCC358, complete genome.	JQ740796.1	Viruses; Duplodnaviria; Heunggongvirae; Uroviricota;Caudoviricetes; Caudovirales; Siphoviridae; Skunavirus;unclassified Skunavirus.	Lactococcus lactis	Unknown lab host	57	Siphoviridae	Lactococcus sp.	Bacteriophage
MT118296	32090	Pseudomonas phage Epa19, complete genome.	MT118296.1	Viruses; Duplodnaviria; Heunggongvirae; Uroviricota;Caudoviricetes; Caudovirales; Siphoviridae.	Pseudomonas sp.	Unknown lab host	43	Siphoviridae	Pseudomonas sp.	Bacteriophage
MH973663	32092	Streptococcus phage SW24, complete genome.	MH973663.1	Viruses; Duplodnaviria; Heunggongvirae; Uroviricota;Caudoviricetes; Caudovirales; Siphoviridae.	Streptococcus thermophilus	Unknown lab host	42	Siphoviridae	Streptococcus sp.	Bacteriophage
MH892374	32093	Streptococcus phage SW28, complete genome.	MH892374.1	Viruses; Duplodnaviria; Heunggongvirae; Uroviricota;Caudoviricetes; Caudovirales; Siphoviridae.	Streptococcus thermophilus	Unknown lab host	45	Siphoviridae	Streptococcus sp.	Bacteriophage
MH892350	32106	Streptococcus phage SW16, complete genome.	MH892350.1	Viruses; Duplodnaviria; Heunggongvirae; Uroviricota;Caudoviricetes; Caudovirales; Siphoviridae.	Streptococcus thermophilus	Unknown lab host	45	Siphoviridae	Streptococcus sp.	Bacteriophage
AP013447	32109	Uncultured Mediterranean phage uvMED DNA, complete genome, group	AP013447.1	Viruses; Duplodnaviria; Heunggongvirae; Uroviricota;Caudoviricetes; Caudovirales; Siphoviridae; environmental samples.	Unknown host	Unknown lab host	44	Siphoviridae	Unknown sp.	Bacteriophage
AP013448	32115	Uncultured Mediterranean phage uvMED DNA, complete genome, group	AP013448.1	Viruses; Duplodnaviria; Heunggongvirae; Uroviricota;Caudoviricetes; Caudovirales; Siphoviridae; environmental samples.	Unknown host	Unknown lab host	43	Siphoviridae	Unknown sp.	Bacteriophage
AP013495	32122	Uncultured Mediterranean phage uvMED DNA, complete genome, group	AP013495.1	Viruses; Duplodnaviria; Heunggongvirae; Uroviricota;Caudoviricetes; Caudovirales; Siphoviridae; environmental samples.	Unknown host	Unknown lab host	63	Siphoviridae	Unknown sp.	Bacteriophage
KP793130	32150	Lactococcus phage 936 group phage Phi155, complete genome.	KP793130.1	Viruses; Duplodnaviria; Heunggongvirae; Uroviricota;Caudoviricetes; Caudovirales; Siphoviridae; Skunavirus;unclassified Skunavirus.	Lactococcus lactis	Unknown lab host	55	Siphoviridae	Lactococcus sp.	Bacteriophage
AP013452	32153	Uncultured Mediterranean phage uvMED DNA, complete genome, group	AP013452.1	Viruses; Duplodnaviria; Heunggongvirae; Uroviricota;Caudoviricetes; Caudovirales; Siphoviridae; environmental samples.	Unknown host	Unknown lab host	42	Siphoviridae	Unknown sp.	Bacteriophage
NC_005822	32172	Lactococcus phage phiLC3, complete genome.	NC_005822.1	Viruses; Duplodnaviria; Heunggongvirae; Uroviricota;Caudoviricetes; Caudovirales; Siphoviridae.	Lactococcus lactis subsp. cremoris	Unknown lab host	51	Siphoviridae	Lactococcus sp.	Bacteriophage
AP013451	32174	Uncultured Mediterranean phage uvMED DNA, complete genome, group	AP013451.1	Viruses; Duplodnaviria; Heunggongvirae; Uroviricota;Caudoviricetes; Caudovirales; Siphoviridae; environmental samples.	Unknown host	Unknown lab host	47	Siphoviridae	Unknown sp.	Bacteriophage
JQ740801	32180	Lactococcus Phage ASCC406, complete genome.	JQ740801.1	Viruses; Duplodnaviria; Heunggongvirae; Uroviricota;Caudoviricetes; Caudovirales; Siphoviridae; Skunavirus;unclassified Skunavirus.	Lactococcus lactis	Unknown lab host	59	Siphoviridae	Lactococcus sp.	Bacteriophage
MN065183	32181	Bacillus phage vB_BthS-HD29phi, complete genome.	MN065183.1	Viruses; Duplodnaviria; Heunggongvirae; Uroviricota;Caudoviricetes; Caudovirales; Siphoviridae.	Bacillus thuringiensis	Unknown lab host	49	Siphoviridae	Bacillus sp.	Bacteriophage
NC_013155	32182	Lactococcus phage CB13, complete genome.	NC_013155.1	Viruses; Duplodnaviria; Heunggongvirae; Uroviricota;Caudoviricetes; Caudovirales; Siphoviridae; Skunavirus.	Lactococcus lactis SMQ-404	Unknown lab host	55	Siphoviridae	Lactococcus sp.	Bacteriophage
AP013373	32222	Uncultured Mediterranean phage uvMED DNA, complete genome, group	AP013373.1	Viruses; Duplodnaviria; Heunggongvirae; Uroviricota;Caudoviricetes; Caudovirales; Siphoviridae; environmental samples.	Unknown host	Unknown lab host	54	Siphoviridae	Unknown sp.	Bacteriophage
AP013446	32224	Uncultured Mediterranean phage uvMED DNA, complete genome, group	AP013446.1	Viruses; Duplodnaviria; Heunggongvirae; Uroviricota;Caudoviricetes; Caudovirales; Siphoviridae; environmental samples.	Unknown host	Unknown lab host	43	Siphoviridae	Unknown sp.	Bacteriophage
JQ740810	32249	Lactococcus Phage ASCC506, complete genome.	JQ740810.1	Viruses; Duplodnaviria; Heunggongvirae; Uroviricota;Caudoviricetes; Caudovirales; Siphoviridae; Skunavirus;unclassified Skunavirus.	Lactococcus lactis	Unknown lab host	58	Siphoviridae	Lactococcus sp.	Bacteriophage
MT006234	32266	Bifidobacterium phage BlindUri1, complete genome.	MT006234.1	Viruses; Duplodnaviria; Heunggongvirae; Uroviricota;Caudoviricetes; Caudovirales; Siphoviridae.	Bifidobacterium asteroides	Unknown lab host	46	Siphoviridae	Bifidobacterium sp.	Bacteriophage
KP793131	32270	Lactococcus phage 936 group phage PhiE1127, complete genome.	KP793131.1	Viruses; Duplodnaviria; Heunggongvirae; Uroviricota;Caudoviricetes; Caudovirales; Siphoviridae; Skunavirus;unclassified Skunavirus.	Lactococcus lactis	Unknown lab host	60	Siphoviridae	Lactococcus sp.	Bacteriophage
KC821616	54566	Cellulophaga phage phiSM, complete genome.	KC821616.1	Viruses; Duplodnaviria; Heunggongvirae; Uroviricota;Caudoviricetes; Caudovirales; Myoviridae.	Cellulophaga baltica MM#3	Unknown lab host	81	Myoviridae	Cellulophaga sp.	Bacteriophage
JQ740793	32277	Lactococcus Phage ASCC324, complete genome.	JQ740793.1	Viruses; Duplodnaviria; Heunggongvirae; Uroviricota;Caudoviricetes; Caudovirales; Siphoviridae; Skunavirus;unclassified Skunavirus.	Lactococcus lactis	Unknown lab host	58	Siphoviridae	Lactococcus sp.	Bacteriophage
NC_047915	54725	Faecalibacterium phage FP_Toutatis, complete genome.	NC_047915.1	Viruses; Duplodnaviria; Heunggongvirae; Uroviricota;Caudoviricetes; Caudovirales; Myoviridae; Toutatisvirus;Faecalibacterium virus Toutatis.	Faecalibacterium prausnitzii	Unknown lab host	89	Myoviridae	Faecalibacterium sp.	Bacteriophage
KY363359	32296	Streptococcus phage Str03, complete genome.	KY363359.1	Viruses; Duplodnaviria; Heunggongvirae; Uroviricota;Caudoviricetes; Caudovirales; Siphoviridae.	Unknown host	Streptococcus pyogenes	48	Siphoviridae	Streptococcus sp.	Bacteriophage
MK301438	32312	Lactococcus phage 8V08, complete genome.	MK301438.1	Viruses; Duplodnaviria; Heunggongvirae; Uroviricota;Caudoviricetes; Caudovirales; Siphoviridae; Skunavirus;unclassified Skunavirus.	Lactococcus lactis	Unknown lab host	54	Siphoviridae	Lactococcus sp.	Bacteriophage
AP013425	32324	Uncultured Mediterranean phage uvMED DNA, complete genome, group	AP013425.1	Viruses; Duplodnaviria; Heunggongvirae; Uroviricota;Caudoviricetes; Caudovirales; Siphoviridae; environmental samples.	Unknown host	Unknown lab host	49	Siphoviridae	Unknown sp.	Bacteriophage
NC_021853	32337	Lactococcus phage 340, complete genome.	NC_021853.1	Viruses; Duplodnaviria; Heunggongvirae; Uroviricota;Caudoviricetes; Caudovirales; Siphoviridae; Skunavirus;unclassified Skunavirus.	Unknown host	Unknown lab host	58	Siphoviridae	Lactococcus sp.	Bacteriophage
JQ740811	32345	Lactococcus Phage ASCC527, complete genome.	JQ740811.1	Viruses; Duplodnaviria; Heunggongvirae; Uroviricota;Caudoviricetes; Caudovirales; Siphoviridae; Skunavirus;unclassified Skunavirus.	Lactococcus lactis	Unknown lab host	58	Siphoviridae	Lactococcus sp.	Bacteriophage
MK947459	112513	Salmonella phage vB_SenS_SB13, complete genome.	MK947459.1	Viruses; Duplodnaviria; Heunggongvirae; Uroviricota;Caudoviricetes; Caudovirales; Demerecviridae; Markadamsvirinae;Epseptimavirus; unclassified Epseptimavirus.	Salmonella enterica subsp. enterica serovar Typhimurium	Unknown lab host	207	Demerecviridae	Salmonella sp.	Bacteriophage
KX826077	54894	Salmonella phage UPF_BP2, complete genome.	KX826077.1	Viruses; Duplodnaviria; Heunggongvirae; Uroviricota;Caudoviricetes; Caudovirales; Myoviridae; Rosemountvirus;unclassified Rosemountvirus.	Salmonella enterica subsp. enterica serovar Bredney	Unknown lab host	70	Myoviridae	Salmonella sp.	Bacteriophage
KJ206561	139542	Staphylococcus phage 812 isolate host-range mutant K1, complete	KJ206561.1	Viruses; Duplodnaviria; Heunggongvirae; Uroviricota;Caudoviricetes; Caudovirales; Herelleviridae; Twortvirinae;Kayvirus; unclassified Kayvirus.	Staphylococcus	Staphylococcus aureus CCM 4028	217	Herelleviridae	Staphylococcus sp.	Bacteriophage
MT230534	54982	Pantoea phage vB_PagM_SSEM1, complete genome.	MT230534.1	Viruses; Duplodnaviria; Heunggongvirae; Uroviricota;Caudoviricetes; Caudovirales; Myoviridae.	Pantoea agglomerans strain SER	Unknown lab host	97	Myoviridae	Pantoea sp.	Bacteriophage
MK310226	55145	Halobacterium virus ChaoS9, complete genome.	MK310226.1	Viruses; Duplodnaviria; Heunggongvirae; Uroviricota;Caudoviricetes; Caudovirales; Myoviridae; Myohalovirus;unclassified Myohalovirus.	Halobacterium salinarum strain S9	Unknown lab host	83	Myoviridae	Halobacterium sp.	Bacteriophage
MN871502	156987	UNVERIFIED: Salmonella phage SeHz-1, complete genome.	MN871502.1	Viruses; Duplodnaviria; Heunggongvirae; Uroviricota;Caudoviricetes; Caudovirales; Ackermannviridae; Cvivirinae;Kuttervirus; unclassifed Kuttervirus.	Salmonella enterica	Unknown lab host	0	Ackermannviridae	Salmonella sp.	Bacteriophage
AP013432	32358	Uncultured Mediterranean phage uvMED DNA, complete genome, group	AP013432.1	Viruses; Duplodnaviria; Heunggongvirae; Uroviricota;Caudoviricetes; Caudovirales; Siphoviridae; environmental samples.	Unknown host	Unknown lab host	45	Siphoviridae	Unknown sp.	Bacteriophage
KX119204	26906	Helicobacter phage Sw577G, complete genome.	KX119204.1	Viruses; Duplodnaviria; Heunggongvirae; Uroviricota;Caudoviricetes; Caudovirales; Podoviridae; Schmidvirus;unclassified Schmidvirus.	Helicobacter pylori	Unknown lab host	32	Podoviridae	Helicobacter sp.	Bacteriophage
AP013501	32364	Uncultured Mediterranean phage uvMED DNA, complete genome, group	AP013501.1	Viruses; Duplodnaviria; Heunggongvirae; Uroviricota;Caudoviricetes; Caudovirales; Siphoviridae; environmental samples.	Unknown host	Unknown lab host	57	Siphoviridae	Unknown sp.	Bacteriophage
MH136584	139675	Staphylococcus phage HYZ21, complete genome.	MH136584.1	Viruses; Duplodnaviria; Heunggongvirae; Uroviricota;Caudoviricetes; Caudovirales; Herelleviridae; Twortvirinae;Kayvirus; unclassified Kayvirus.	Staphylococcus aureus YZ25	Unknown lab host	208	Herelleviridae	Staphylococcus sp.	Bacteriophage
NC_048013	112564	Salmonella phage S124, complete genome.	NC_048013.1	Viruses; Duplodnaviria; Heunggongvirae; Uroviricota;Caudoviricetes; Caudovirales; Demerecviridae; Markadamsvirinae;Epseptimavirus; Salmonella virus S124.	Salmonella enterica serotype Derby	Unknown lab host	156	Demerecviridae	Salmonella sp.	Bacteriophage
MG969414	55248	UNVERIFIED: Salmonella phage GE_vB_NS7, complete genome.	MG969414.1	Viruses; Duplodnaviria; Heunggongvirae; Uroviricota;Caudoviricetes; Caudovirales; Myoviridae; Ounavirinae; unclassifiedOunavirinae.	Unknown host	Salmonella enterica subsp. enterica	0	Myoviridae	Salmonella sp.	Bacteriophage
KT716399	55349	Pseudomonas phage POR1, complete genome.	KT716399.1	Viruses; Duplodnaviria; Heunggongvirae; Uroviricota;Caudoviricetes; Caudovirales; Myoviridae.	Pseudomonas oryzihabitans J81P	Unknown lab host	81	Myoviridae	Pseudomonas sp.	Bacteriophage
NC_009231	56538	Clostridium phage phiC2, complete genome.	NC_009231.1	Viruses; Duplodnaviria; Heunggongvirae; Uroviricota;Caudoviricetes; Caudovirales; Myoviridae; Lubbockvirus.	Clostridium difficile	Unknown lab host	82	Myoviridae	Clostridium sp.	Bacteriophage
MK284526	27180	Bacillus phage DK1, complete genome.	MK284526.1	Viruses; Duplodnaviria; Heunggongvirae; Uroviricota;Caudoviricetes; Caudovirales; Podoviridae; Picovirinae;unclassified Picovirinae.	Bacillus cereus	Unknown lab host	49	Podoviridae	Bacillus sp.	Bacteriophage
NC_021336	27190	Bacillus phage MG-B1, complete genome.	NC_021336.1	Viruses; Duplodnaviria; Heunggongvirae; Uroviricota;Caudoviricetes; Caudovirales; Podoviridae; Picovirinae;unclassified Picovirinae.	Bacillus weihenstephanensis MG1	Unknown lab host	42	Podoviridae	Bacillus sp.	Bacteriophage
KY947509	27206	Bacillus phage SerPounce, complete genome.	KY947509.1	Viruses; Duplodnaviria; Heunggongvirae; Uroviricota;Caudoviricetes; Caudovirales; Podoviridae; Picovirinae;unclassified Picovirinae.	Unknown host	Bacillus thuringiensis subsp. kurstaki ATCC 33679	44	Podoviridae	Bacillus sp.	Bacteriophage
KX119203	27363	Helicobacter phage PtB89G, complete genome.	KX119203.1	Viruses; Duplodnaviria; Heunggongvirae; Uroviricota;Caudoviricetes; Caudovirales; Podoviridae; Schmidvirus;unclassified Schmidvirus.	Helicobacter pylori	Unknown lab host	32	Podoviridae	Helicobacter sp.	Bacteriophage
KX119190	27572	Helicobacter phage Pt4472G, complete genome.	KX119190.1	Viruses; Duplodnaviria; Heunggongvirae; Uroviricota;Caudoviricetes; Caudovirales; Podoviridae; Schmidvirus;unclassified Schmidvirus.	Helicobacter pylori	Unknown lab host	32	Podoviridae	Helicobacter sp.	Bacteriophage
KX119176	27960	Helicobacter phage Pt1846U, complete genome.	KX119176.1	Viruses; Duplodnaviria; Heunggongvirae; Uroviricota;Caudoviricetes; Caudovirales; Podoviridae; Schmidvirus;unclassified Schmidvirus.	Helicobacter pylori	Unknown lab host	32	Podoviridae	Helicobacter sp.	Bacteriophage
KX119205	28068	Helicobacter phage DeM53M, complete genome.	KX119205.1	Viruses; Duplodnaviria; Heunggongvirae; Uroviricota;Caudoviricetes; Caudovirales; Podoviridae; Schmidvirus;unclassified Schmidvirus.	Helicobacter pylori	Unknown lab host	33	Podoviridae	Helicobacter sp.	Bacteriophage
KX119198	28341	Helicobacter phage Pt5322G, complete genome.	KX119198.1	Viruses; Duplodnaviria; Heunggongvirae; Uroviricota;Caudoviricetes; Caudovirales; Podoviridae; Schmidvirus;unclassified Schmidvirus.	Helicobacter pylori	Unknown lab host	31	Podoviridae	Helicobacter sp.	Bacteriophage
KX119194	28565	Helicobacter phage FrG12G, complete genome.	KX119194.1	Viruses; Duplodnaviria; Heunggongvirae; Uroviricota;Caudoviricetes; Caudovirales; Podoviridae; Schmidvirus;unclassified Schmidvirus.	Helicobacter pylori	Unknown lab host	36	Podoviridae	Helicobacter sp.	Bacteriophage
KX119192	28670	Helicobacter phage Pt1918U, complete genome.	KX119192.1	Viruses; Duplodnaviria; Heunggongvirae; Uroviricota;Caudoviricetes; Caudovirales; Podoviridae; Schmidvirus;unclassified Schmidvirus.	Helicobacter pylori	Unknown lab host	34	Podoviridae	Helicobacter sp.	Bacteriophage
NC_048131	41059	Klebsiella phage KN3-1 DNA, complete genome.	NC_048131.1	Viruses; Duplodnaviria; Heunggongvirae; Uroviricota;Caudoviricetes; Caudovirales; Autographiviridae; Studiervirinae;Przondovirus; Klebsiella virus KN3-1.	Klebsiella sp.	Unknown lab host	24	Autographiviridae	Klebsiella sp.	Bacteriophage
NC_021855	32382	Lactococcus phage phi7, complete genome.	NC_021855.1	Viruses; Duplodnaviria; Heunggongvirae; Uroviricota;Caudoviricetes; Caudovirales; Siphoviridae; Skunavirus;unclassified Skunavirus.	Unknown host	Unknown lab host	57	Siphoviridae	Lactococcus sp.	Bacteriophage
NC_017696	32384	Lactococcus Phage ASCC532, complete genome.	NC_017696.1	Viruses; Duplodnaviria; Heunggongvirae; Uroviricota;Caudoviricetes; Caudovirales; Siphoviridae; Skunavirus.	Lactococcus lactis	Unknown lab host	55	Siphoviridae	Lactococcus sp.	Bacteriophage
AP013371	32391	Uncultured Mediterranean phage uvMED DNA, complete genome, group	AP013371.1	Viruses; Duplodnaviria; Heunggongvirae; Uroviricota;Caudoviricetes; Caudovirales; Siphoviridae; environmental samples.	Unknown host	Unknown lab host	55	Siphoviridae	Unknown sp.	Bacteriophage
AP013500	32406	Uncultured Mediterranean phage uvMED DNA, complete genome, group	AP013500.1	Viruses; Duplodnaviria; Heunggongvirae; Uroviricota;Caudoviricetes; Caudovirales; Siphoviridae; environmental samples.	Unknown host	Unknown lab host	55	Siphoviridae	Unknown sp.	Bacteriophage
NC_031017	32409	Lactococcus phage 63301, complete genome.	NC_031017.1	Viruses; Duplodnaviria; Heunggongvirae; Uroviricota;Caudoviricetes; Caudovirales; Siphoviridae.	Lactococcus lactis 3107	Unknown lab host	48	Siphoviridae	Lactococcus sp.	Bacteriophage
AP013513	32413	Uncultured Mediterranean phage uvMED DNA, complete genome, group	AP013513.1	Viruses; Duplodnaviria; Heunggongvirae; Uroviricota;Caudoviricetes; Caudovirales; Siphoviridae; environmental samples.	Unknown host	Unknown lab host	48	Siphoviridae	Unknown sp.	Bacteriophage
NC_017688	32414	Lactococcus Phage ASCC191, complete genome.	NC_017688.1	Viruses; Duplodnaviria; Heunggongvirae; Uroviricota;Caudoviricetes; Caudovirales; Siphoviridae; Skunavirus.	Lactococcus lactis	Unknown lab host	59	Siphoviridae	Lactococcus sp.	Bacteriophage
AP013372	32431	Uncultured Mediterranean phage uvMED DNA, complete genome, group	AP013372.1	Viruses; Duplodnaviria; Heunggongvirae; Uroviricota;Caudoviricetes; Caudovirales; Siphoviridae; environmental samples.	Unknown host	Unknown lab host	57	Siphoviridae	Unknown sp.	Bacteriophage
MF448559	32458	Lactococcus phage 38507, complete genome.	MF448559.1	Viruses; Duplodnaviria; Heunggongvirae; Uroviricota;Caudoviricetes; Caudovirales; Siphoviridae; Skunavirus;unclassified Skunavirus.	Lactococcus lactis	Unknown lab host	60	Siphoviridae	Lactococcus sp.	Bacteriophage
KX905163	56606	Clostridioides phage phiSemix9P1, complete genome.	KX905163.1	Viruses; Duplodnaviria; Heunggongvirae; Uroviricota;Caudoviricetes; Caudovirales; Myoviridae; Lubbockvirus;unclassified Lubbockvirus.	Clostridioides difficile Semix9	Unknown lab host	74	Myoviridae	Clostridioides sp.	Bacteriophage
MH370371	157013	Salmonella phage S118, complete genome.	MH370371.1	Viruses; Duplodnaviria; Heunggongvirae; Uroviricota;Caudoviricetes; Caudovirales; Ackermannviridae; Cvivirinae;Kuttervirus; unclassifed Kuttervirus.	Salmonella enterica serotype Dublin 3246	Unknown lab host	203	Ackermannviridae	Salmonella sp.	Bacteriophage
MN871467	56994	UNVERIFIED: Pseudomonas phage Pa-P, complete genome.	MN871467.1	Viruses; Duplodnaviria; Heunggongvirae; Uroviricota;Caudoviricetes; Caudovirales; Myoviridae; Pbunavirus; Pseudomonasvirus NH4.	Pseudomonas aeruginosa PAO1	Unknown lab host	0	Myoviridae	Pseudomonas sp.	Bacteriophage
NC_005091	57455	Burkholderia phage BcepNazgul, complete genome.	NC_005091.2	Viruses; Duplodnaviria; Heunggongvirae; Uroviricota;Caudoviricetes; Caudovirales; Myoviridae; Nazgulvirus; Burkholderiavirus BcepNazgul.	Burkholderia cepacia	Unknown lab host	73	Myoviridae	Burkholderia sp.	Bacteriophage
[truncated: 6,979 more rows]
